# Supplementary material for: ABT Promotes Adventitious Root Formation in Mulberry Cuttings by Coordinating Hormonal Homeostasis and Defense Priming
Source: Curr Issues Mol Biol. 2026 Mar 11;48(3):299. doi: 10.3390/cimb48030299 (PMC13025735; doi:10.3390/cimb48030299)
Supplement: Supplementary file 1 [file cimb-48-00299-s001.zip]

Archive with 3 entries (3 files):
- R code.pdf
- supplementary materials.pdf
- supplementary materials.xlsx
