# Supplementary material for: ABT Promotes Adventitious Root Formation in Mulberry Cuttings by Coordinating Hormonal Homeostasis and Defense Priming
Source: Curr Issues Mol Biol. 2026 Mar 11;48(3):299. doi: 10.3390/cimb48030299 (PMC13025735; doi:10.3390/cimb48030299)
Supplement: Supplementary file 1 [file cimb-48-00299-s001.zip › supplementary materials.xlsx]

## Sheet: Table S1
#ID	gene_name	nr_symbol	ABT-1-1_FPKM	ABT-1-1_count	ABT-1-2_FPKM	ABT-1-2_count	ABT-1-3_FPKM	ABT-1-3_count	ABT-2-1_FPKM	ABT-2-1_count	ABT-2-2_FPKM	ABT-2-2_count	ABT-2-3_FPKM	ABT-2-3_count	ABT-3-1_FPKM	ABT-3-1_count	ABT-3-2_FPKM	ABT-3-2_count	ABT-3-3_FPKM	ABT-3-3_count	ABT-4-1_FPKM	ABT-4-1_count	ABT-4-2_FPKM	ABT-4-2_count	ABT-4-3_FPKM	ABT-4-3_count	CK-1-1_FPKM	CK-1-1_count	CK-1-2_FPKM	CK-1-2_count	CK-1-3_FPKM	CK-1-3_count	CK-2-1_FPKM	CK-2-1_count	CK-2-2_FPKM	CK-2-2_count	CK-2-3_FPKM	CK-2-3_count	CK-3-1_FPKM	CK-3-1_count	CK-3-2_FPKM	CK-3-2_count	CK-3-3_FPKM	CK-3-3_count	CK-4-1_FPKM	CK-4-1_count	CK-4-2_FPKM	CK-4-2_count	CK-4-3_FPKM
Morus_notabilis_newGene_1	--	--	9.63044	116	12.0353	142	11.5084	137	6.047610000000001	70	7.032254999999999	83	6.88098	80	9.591204000000001	119	11.1857	132	10.7719	128	15.2449	184	14.1288	165	15.2141	185	15.0599	184	10.1503	128	19.0152	213	7.10248	81	6.8099	79	6.27375	88	13.7804	169	14.3445	189	9.08658	132	10.5287	121	18.6797	216	12.7011
Morus_notabilis_newGene_10	--	--	0.936066	29	2.66179	82	8.34491	251	0	0	0	0	3.56559	103	3.38148	108	1.72713	53	1.35247	41	2.77768	87	4.60321	144	0	0	2.48935	79	1.93327	66	5.28282	159	0	0	2.09146	65	0.413343	15	1.09123	35	0	0	0.418736	15	1.13599	33	0.59097	18	0
Morus_notabilis_newGene_1000	--	--	0.107293	3	0.185089	5	0.262116	7	0.618378	16	0.228294	6	0.307352	8	0.351893	10	0.324449	9	0	0	0	0	0.144761	4	0	0	0.447979	13	0.434627	14	0.280019	8	0.430326	12	0.786298	22	0.887242	27	0.23972	7	0.428951	13	0.317471	11	0.290507	8	0.345477	9	0.143119
Morus_notabilis_newGene_1001	--	LOC21408266	0	0	0.309614	5	0.779802	11	0.102949	2	0.178412	3	0.278595	4	0	0	0.655504	9	0.666088	9	0.367036	5	0.292504	4	0.50489	7	0.627436	9	0	0	0	0	0.513781	7	0.221652	3	0	0	0	0	0.133755	2	0.507971	8	0.473698	7	0	0	0.252498
Morus_notabilis_newGene_1002	--	--	1.65012	89	0.331232	17	1.09734	55	5.3557	252	4.00449	191	7.227062999999999	331	2.2612	99	0.393387	19	0.55983	27	0.055031	3	0.217979	9	0.102804	6	1.35656	70	7.00378	383	4.85903	233	2.0452559999999997	100	2.99735	146	8.42358	430	0.280118	15	0.354037	21	0.214627	14	0.416434	19	0.231391	11	0.077878
Morus_notabilis_newGene_1004	--	--	0.159767	1	0	0	0	0	0.414846	3	0	0	0	0	0	0	0	0	0	0	0.159642	2	0	0	0	0	0	0	1.12809	8	0	0	0	0	0	0	0.144891	2	0	0	0	0	0	0	0.486315	3	0	0	0
Morus_notabilis_newGene_1006	--	--	0.83211	14	1.01571	17	0.538958	9	22.187	336	23.3292	357	7.90733	118	18.7846	310	12.573	197	15.1957	236	2.74105	45	24.723	399	7.95298	131	0.84536	14	0.3211	6	0.521417	9	33.9903	539	21.5626	345	8.28166	147	6.88466	114	4.42643	75	8.07319	150	5.04988	76	3.55005	54	2.1128
Morus_notabilis_newGene_1013	--	--	0	0	0	0	0	0	0	0	0	0	0	0	0	0	0	0	0	0	0	0	0	0	0	0	0	0	0	0	0	0	0	0	0	0	0	0	0	0	0	0	0	0	0	0	0	0	0
Morus_notabilis_newGene_1017	--	--	21.2907	221	64.2732	658	12.0015	121	8.56894	85	11.6726	116	14.7174	142	14.6443	157	9.40528	96	14.7337	149	23.0466	241	13.2892	139	13.9849	149	111.415	1188	124.392	1419	174.929	1764	7.32397	76	8.91851	93	32.8341	378	18.4844	198	21.8512	239	12.2858	148	11.8507	116	15.8428	154	11.5366
Morus_notabilis_newGene_1018	--	--	0	0	0.106695	3	0.106721	2	0	0	0.26175	6	0.127272	3	0	0	0.1673	4	0	0	0	0	0.107758	3	0	0	0.106907	3	0	0	0.385641	9	0.225243	6	0.130937	4	0.093268	3	0	0	0.135513	4	0	0	0	0	0.14155399999999999	4	0
Morus_notabilis_newGene_1025	--	--	0	0	0	0	0	0	0	0	0	0	0	0	0	0	0	0	0	0	0	0	0	0	0	0	0	0	0	0	0	0	0	0	0	0	0	0	0	0	0	0	0	0	0	0	0	0	0
Morus_notabilis_newGene_1026	--	--	2.5166370000000002	65	2.6554	69	1.9614	53	1.99655	51	2.0945139999999998	51	2.4388739999999998	60	0.240301	8	1.68129	48	1.5807419999999999	42	0.537991	15	2.04804	53	1.89589	50	1.9182279999999998	51	1.14698	35	0.7809109999999999	20	2.07639	53	2.7569179999999998	70	0.8115249999999999	25	1.34062	36	1.66642	47	1.8167470000000001	54	1.34951	33	1.43326	35	2.55918
Morus_notabilis_newGene_1027	--	--	0.130556	1	0	0	0	0	0.133839	1	0	0	0.070674	1	0	0	0	0	0	0	0	0	0	0	0	0	0.157648	2	0	0	1.48406	11	0	0	0	0	0	0	0	0	0	0	0.089122	1	0	0	0.2361	2	0
Morus_notabilis_newGene_1028	--	--	1.04781	9	1.36703	12	3.49272	23	3.8663549999999995	31	3.0799630000000002	22	4.17138	29	3.54463	24	5.49442	41	2.9016969999999995	22	4.25266	33	7.110520999999999	54	2.60141	20	6.91478	50	4.5805620000000005	37	4.30494	30	2.29142	19	4.3065	29	4.56385	37	2.62471	21	2.63649	20	2.57953	23	5.93222	41	5.3283	35	4.4759910000000005
Morus_notabilis_newGene_1031	--	--	0	0	0	0	0	0	0.311997	4	0.807845	11	0	0	0	0	0	0	0	0	0	0	0	0	0	0	0	0	0.202559	3	0.606863	8	0	0	1.25639	17	0	0	0	0	0	0	0	0	0	0	0	0	0
Morus_notabilis_newGene_1039	--	--	4.19462	262	4.21326	260	6.67395	405	8.87771	525	7.25892	434	9.06479	527	4.4662	288	4.17974	256	3.30121	201	6.49406	409	4.58272	289	1.96579	126	8.88656	571	7.19107	494	5.36696	326	5.15132	319	4.94164	309	6.10391	424	6.42836	415	4.33188	285	3.86923	280	2.48359	146	8.09244	473	3.09051
Morus_notabilis_newGene_1047	--	--	0	0	2.35348	26	2.32325	25	2.77696	30	2.82181	30	5.20088	54	3.26965	38	4.79002	52	4.35071	47	2.74773	31	2.71617	31	2.89818	33	2.4979	29	1.96132	24	1.54504	17	2.8874	32	3.52376	39	2.32307	29	2.73513	32	2.65748	31	2.67419	35	4.75344	50	3.47642	36	3.99456
Morus_notabilis_newGene_1049	--	--	0.148483	6	0.101938	4	0.21191	8	1.12501	42	1.11579	42	0.289465	11	2.73985	110	0.902181	35	1.11697	43	0.916296	36	1.59865	63	0.39235	16	0.305337	13	0.045714	2	0.115942	5	0.879337	34	0.509878	20	0.836267	37	0.817675	33	0.809896	34	0.989178	45	0.638907	24	1.63796	60	0.706413
Morus_notabilis_newGene_1052	--	--	0.963512	11	1.21623	14	1.40301	16	2.72442	29	1.88155	20	1.56538	17	1.14444	13	0	0	0.363458	4	0.810366	9	1.9206100000000002	23	0.940741	11	1.44148	17	2.3979630000000003	30	1.00236	11	1.05488	12	2.45459	28	2.12141	26	1.85696	22	1.50991	18	1.73595	23	0.867937	9	1.29622	14	1.07364
Morus_notabilis_newGene_1056	--	LOC21403563	1.45496	55	1.24701	30	2.37149	66	4.09182	138	5.02386	151	3.49748	115	2.93064	103	2.7070410000000003	89	2.3877889999999997	84	4.51296	128	4.44094	147	3.8441769999999997	123	3.6919530000000003	134	2.6879	111	3.86078	101	6.0003340000000005	176	6.15041	151	3.13195	127	2.05908	79	3.03019	94	3.81903	160	3.61983	94	5.26122	136	4.92363
Morus_notabilis_newGene_1057	--	--	0.063633	2	0.909071	17	0.594667	11	0.895034	16	0.158443	3	0.797272	14	0.686188	14	0.543997	10	0.637773	12	1.42727	27	0.540481	11	0.694921	14	0.450074	9	0.771543	16	0.750912	14	0.874474	17	1.33219	25	0.412341	9	0.555394	11	0.626569	13	0.58839	13	0.609716	11	1.38895	25	0.732912
Morus_notabilis_newGene_1058	--	--	0.581873	20	0.422724	14	0.49583299999999997	17	0.4916	16	0.244804	8	0.7151240000000001	23	1.6336	57	1.43949	48	1.07208	35	0.100485	4	0.511767	18	0.49228	17	3.32525	114	2.81496	104	1.62215	53	0.120887	4	0.127497	5	0.25921	10	0.374634	13	0.90914	32	0.778007	31	0.478542	16	0.17871	6	0.296991
Morus_notabilis_newGene_1071	--	--	0	0	0	0	0	0	0	0	0.202919	2	0	0	0	0	0.355996	4	0	0	0.345225	4	0	0	0	0	0	0	0.258596	3	0	0	0	0	0.290188	3	0.224417	3	0.301307	4	0	0	0.250116	3	0	0	0.211425	2	0
Morus_notabilis_newGene_1076	--	--	0.2375	4	0.227132	4	0.568156	8	0	0	0.12816	2	0	0	0.789831	12	0.137571	2	0.725669	10	0.197851	3	0.139734	2	0.071204	1	0.261002	4	0.893952	14	0.149946	2	0.272258	4	0.204844	3	0.632433	10	0.417737	6	0.306003	5	0.539539	9	0.221538	3	0.354541	5	0.071219
Morus_notabilis_newGene_1078	--	--	0.198305	4	0.363875	8	0.232642	5	1.16104	22	1.29604	22	1.00608	19	0.716899	13	0.556466	11	0.655249	12	0.488854	10	0.882249	18	0.55851	10	0.621602	12	0.209402	5	0.155795	3	0.93226	17	0.76891	16	0.549454	12	0.525435	11	0.9081969999999999	17	1.05033	18	1.14574	22	1.10107	21	0.531979
Morus_notabilis_newGene_1079	--	--	2.2779260000000003	113	2.04758	95	3.15477	126	5.367985000000001	224	3.71505	183	3.54558	167	4.27888	221	4.41126	202	2.8940539999999997	168	2.91454	168	2.6519489999999997	148	3.1891309999999997	137	4.25911	207	4.30878	207	2.6990179999999997	143	5.03902	234	5.717645999999999	242	5.3265	277	3.97581	188	2.28119	148	3.27044	203	3.9028739999999997	186	2.2958500000000006	138	3.72922
Morus_notabilis_newGene_1080	--	--	0.17769	10	0.26291	14	0.310872	16	1.43471	70	1.98793	97	0.97146	47	0.859776	46	0.780413	39	0.633601	32	1.14895	59	0.54124	28	0.202203	11	0.6497	35	0.601757	34	0.694387	35	1.08409	55	1.02712	53	1.40913	80	1.41874	75	0.641086	35	0.795533	47	0.49235	24	0.976928	47	0.468385
Morus_notabilis_newGene_1081	--	--	0.208306	6	2.13367	51	1.29302	30	0.399672	9	0.74297	20	0.62332	17	0.990904	28	0.874184	24	0.781796	21	0.451446	12	0.175622	5	0.444899	13	0.471677	12	0.517262	16	0.592378	16	0.369029	11	0.380023	11	0.762764	24	0.417572	12	0.511309	15	0.74026	24	0.615777	16	0.773636	21	0.467831
Morus_notabilis_newGene_1085	--	--	3.4074	38	0.516423	6	6.05009	65	2.90004	31	3.23699	35	2.95241	31	7.04698	80	4.74876	52	5.04664	54	1.27712	15	1.6417	19	0.619281	7	16.4585	187	36.7504	446	19.4088	208	12.5455	137	3.98852	44	5.59275	69	1.77263	21	1.90865	23	1.67072	22	1.15789	12	0.48406	5	0.507114
Morus_notabilis_newGene_1090	--	--	5.31826	170	5.9812	181	7.164931999999999	199	10.548924999999999	287	9.28957	288	10.9383	299	10.385	325	9.74678	310	11.690021000000002	314	8.983357999999999	243	5.16581	163	4.97347	165	10.3773	289	9.35132	280	8.30936	226	7.27394	235	7.48398	227	10.387	325	12.8521	380	9.44007	290	12.1451	448	7.78625	224	8.38754	242	9.00095
Morus_notabilis_newGene_1094	--	--	1.5906699999999998	28	0.845288	13	2.66958	41	4.31555	68	3.0515160000000003	58	3.7999540000000005	48	1.95087	37	1.88909	39	2.73147	51	2.25083	40	2.8496490000000003	45	1.27125	25	8.706176000000001	141	7.464899000000001	123	4.1906870000000005	66	4.51622	74	5.488830999999999	85	3.0461	55	1.47779	32	0.803881	23	2.61154	51	1.76637	33	3.0071419999999995	51	3.3397509999999997
Morus_notabilis_newGene_1095	--	LOC21389649	3.77041	92	2.77763	66	2.25962	53	5.00401	109	5.1112709999999995	119	3.70445	86	3.89542	95	2.53292	61	2.12085	50	3.9858049999999996	96	2.2512	56	2.15888	53	0.943799	23	1.72086	46	1.83362	39	5.30418	125	3.69347	92	4.15079	112	3.3611259999999996	85	3.6721	92	3.5754610000000002	103	2.5087789999999996	56	2.34029	47	2.9612030000000003
Morus_notabilis_newGene_1098	--	--	0.269598	8	0.154224	5	0.277581	8	1.17118	32	0.972494	27	0.379062	11	0.699644	21	1.30892	37	0.998965	28	1.39478	41	0.754819	22	0.407514	13	0.157475	5	0.073323	3	0.138699	4	0.357161	11	0.501303	15	0.989843	32	1.19216	36	0.365195	12	0.714068	24	0.268764	8	1.74326	47	0.52362
Morus_notabilis_newGene_1101	--	--	0.250592	21	0.215016	18	0.20658	17	1.84342	141	1.37558	106	1.30894	98	0.555996	47	0.581265	46	0.570706	45	0.771875	63	0.325533	27	0.250583	21	0.610969	51	0.533172	48	0.306074	24	0.445786	36	0.571916	46	1.62277	145	0.893566	75	0.663379	57	0.987926	92	0.178185	14	1.0229	77	0.517479
Morus_notabilis_newGene_1106	--	--	0	0	0	0	0.348099	3	0	0	0	0	0	0	0	0	0	0	0	0	0	0	0	0	0	0	1.42271	13	1.00912	10	0	0	0.418307	4	0	0	0	0	0	0	0	0	0	0	0	0	0	0	0
Morus_notabilis_newGene_1109	--	LOC117904765	0	0	0	0	0	0	0.140435	4	0	0	0.107277	3	0.39261	13	0.156819	5	0.102294	3	0	0	0	0	0	0	0	0	0	0	0.132926	4	0.063213	2	0.033351	1	0.06004	2	0	0	0	0	0.043078	2	0	0	0	0	0
Morus_notabilis_newGene_1113	--	--	0	0	0	0	0	0	0	0	0	0	0	0	0	0	0	0	0	0	0	0	0	0	0	0	0	0	0	0	0	0	0	0	0	0	0	0	0	0	0	0	0	0	0	0	0	0	0.303517
Morus_notabilis_newGene_1114	--	--	9.22277	184	11.1806	220	9.04331	176	9.51184	180	8.71214	166	11.8961	221	15.5342	320	14.1837	277	14.3725	279	14.0816	283	14.7359	297	13.4273	275	10.2565	211	9.13392	201	9.90274	192	13.6057	269	11.6642	233	9.67212	214	13.1626	272	11.8122	248	13.278	306	12.8882	242	10.0096	187	15.0126
Morus_notabilis_newGene_1116	--	--	2.23564	32	1.05679	15	3.47225	47	25.3389	334	19.3729	258	17.6038	228	4.86988	70	23.1825	316	8.0574	109	31.9516	448	25.6807	361	50.5114	720	6.56957	94	4.63916	72	6.8714	93	31.3142	432	28.451	396	13.5494	210	17.0849	246	26.1223	383	13.8697	223	43.4147	568	43.5437	567	68.4962
Morus_notabilis_newGene_1118	--	LOC21394887	0	0	0.334648	3	0	0	1.22097	11	0.63444	6	0	0	0.63382	6	0	0	0.335622	3	0	0	0	0	0	0	0.417502	4	0.44221	5	0	0	0.333194	3	1.58485	15	0.14874	2	0.690876	7	0	0	0	0	0	0	0	0	0
Morus_notabilis_newGene_112	--	--	0	0	0.260802	5	0.116172	2	0.371535	7	0.438157	8	0.712389	12	0.263958	5	0.241765	5	0.24071	5	0.170545	3	0.093533	2	0.055921	1	1.0272	19	0.857383	17	0.524434	9	0.239249	5	0.695289	13	0.518246	11	0	0	0.31717	6	0.073928	2	0	0	0.569342	10	0
Morus_notabilis_newGene_1120	--	--	0	0	0	0	0	0	0.098497	2	0	0	0	0	0.390527	8	0	0	0	0	0	0	0	0	0	0	0	0	0	0	0	0	0	0	0	0	0	0	0	0	0	0	0	0	0	0	0	0	0
Morus_notabilis_newGene_1121	--	--	0	0	0	0	0	0	0	0	0	0	0	0	1.48728	13	0.945212	8	0.529611	5	0	0	0	0	0	0	0	0	0	0	0	0	0	0	0	0	1.08072	10	0	0	0	0	0.117685	2	0	0	0	0	0
Morus_notabilis_newGene_1126	--	--	30.576482000000002	692	49.57819800000001	1083	26.394654000000003	556	7.0935749999999995	139	8.346205999999999	167	7.9840409999999995	157	23.605818999999997	501	18.3181	364	21.881954999999998	441	12.1918	263	10.3782	214	10.690161999999999	219	8.85777	190	9.048738000000002	228	28.4192	611	6.45568	136	6.33145	134	9.43303	223	11.9019	252	11.300918000000001	270	10.5187	250	4.60988	89	9.7052	195	10.386372999999999
Morus_notabilis_newGene_1127	--	--	1.47067	30	0.672071	14	1.18156	23	4.23858	80	2.8425070000000003	54	3.37542	64	4.36775	90	2.92343	58	2.61372	51	1.43302	30	1.01347	22	0.532262	11	1.05961	22	1.29482	29	1.10684	22	3.7797340000000004	75	3.73451	75	2.34096	53	1.8666179999999999	39	1.42462	30	2.63013	61	1.86264	35	1.99436	38	1.18781
Morus_notabilis_newGene_1128	--	LOC21406704	1.07455	11	0.375885	4	0.548299	6	2.00959	20	2.1708	21	2.06234	20	1.52512	16	2.04609	21	1.89736	19	1.444	15	1.55683	16	1.07261	12	1.16472	13	0.397719	5	0.651366	7	2.72516	28	1.36777	14	0.81794	10	0.661314	7	1.32688	15	1.91649	23	1.0349	10	1.08221	11	0.819515
Morus_notabilis_newGene_1129	--	--	0.510199	29	0.34622200000000003	21	0.6497520000000001	37	2.0944409999999998	112	2.3901839999999996	114	1.93865	83	1.1072490000000001	56	1.0019740000000001	56	0.863675	50	1.12511	41	0.679734	39	0.356348	18	0.679625	41	0.696256	43	0.634937	37	2.2259040000000003	91	1.7515709999999998	92	2.1114829999999998	98	0.955993	44	1.1341610000000002	68	1.03519	67	0.887102	42	1.2202920000000002	53	0.502318
Morus_notabilis_newGene_1133	--	--	0	0	0	0	0.12146	4	0.343966	9	0	0	0	0	0.074746	3	0	0	0.237189	7	0	0	0.549288	15	0	0	0.167155	5	0.153919	5	0	0	0	0	0.107089	3	0.295389	9	0	0	0.177135	5	0.165413	6	0	0	0	0	0.055861
Morus_notabilis_newGene_1136	--	--	2.96371	46	2.56147	40	1.6898	26	2.62366	39	2.61925	39	2.31359	34	2.86741	46	4.7774	73	2.99217	46	5.12216	80	2.46284	39	6.05818	97	6.02522	97	3.79296	65	4.40954	67	3.84785	60	5.04843	79	2.82365	49	5.34954	86	4.05226	67	5.8741	106	2.92591	43	2.75325	40	6.22242
Morus_notabilis_newGene_1137	--	--	4.18916	39	4.54584	42	3.41708	31	4.84461	43	7.02964	63	5.42079	47	4.67698	45	3.81424	35	5.49726	50	5.19828	49	4.70903	45	1.03349	10	3.7347	36	4.12151	43	4.28268	39	5.14307	48	4.62045	43	5.1724	54	4.58425	44	5.03729	50	5.62081	61	3.82732	34	5.49365	48	5.0372
Morus_notabilis_newGene_1138	--	--	0.282672	3	1.07789	12	0.953506	10	0.902403	10	1.055	11	1.51323	15	1.74125	20	0.771733	8	0.878715	10	0.374924	4	0.544075	6	1.19433	13	1.36108	15	1.59533	19	1.39476	15	1.14213	12	0.747877	8	0.585282	7	0.632913	7	0.358593	4	0.583664	8	1.74871	18	0.490737	5	0.995379
Morus_notabilis_newGene_1141	--	LOC21389722	3.20634	84	2.50468	65	1.95802	50	1.6718	42	2.31411	58	1.8179	44	2.13906	58	2.28371	59	1.58378	40	1.481	39	1.63152	43	0.894176	24	1.61461	44	2.28632	66	2.10108	54	1.35301	35	1.66575	44	2.82621	82	2.04531	55	2.50833	69	1.52	46	1.73092	43	1.63812	40	1.91505
Morus_notabilis_newGene_1143	--	--	3.21775	65	1.49012	30	3.33023	65	3.51296	67	4.02632	77	3.13398	59	4.09554	85	3.45694	68	3.9769	78	4.82634	98	4.70755	95	6.48071	133	3.38001	70	4.25109	94	2.90279	57	6.11926	122	4.10116	82	2.57039	57	3.42859	71	4.72487	100	6.03634	140	6.58856	124	3.93744	74	5.51276
Morus_notabilis_newGene_1148	--	--	2.04772	30	1.49349	22	1.17814	17	1.53794	22	2.62945	37	3.53609	48	1.15149	18	0.573178	9	0.116448	2	0	0	0.453162	7	0.218508	4	1.38725	21	5.82748	94	3.99701	57	2.72131	40	0.703193	11	1.95851	32	0.382397	6	0.190206	3	0.460649	8	1.56854	22	0.363123	5	0.595077
Morus_notabilis_newGene_1152	--	LOC112091561	1.27818	9	1.97004	14	0.707647	5	0	0	2.03201	14	2.43714	16	0	0	1.24133	9	0	0	2.24551	16	0.13907	1	0	0	3.05617	22	0	0	2.32777	16	1.06863	8	0	0	0	0	1.29448	10	0.27186	2	0	0	1.7348	12	3.15802	21	0.976027
Morus_notabilis_newGene_1156	--	--	4.803240000000001	209	3.9664780000000004	171	4.0740419999999995	177	6.360186000000001	267	9.197727999999998	390	4.64897	191	7.633729000000001	357	6.1306	269	8.571454000000001	374	8.46387	377	8.710816999999999	382	8.71148	382	3.16482	148	3.4793640000000003	170	3.12351	132	7.01505	299	7.202178999999998	305	5.8086910000000005	282	6.230881999999999	279	6.834383000000001	310	7.159415000000001	368	7.757568999999999	323	6.338862999999999	262	8.01855
Morus_notabilis_newGene_1161	--	LOC112091141	0	0	0	0	0	0	0	0	1.78229	13	1.05644	8	0.841977	7	0	0	0.912165	7	0	0	0	0	0	0	1.04426	8	0.509963	5	0.231277	2	0.918812	7	0.755264	6	0	0	0.858561	7	0.745353	6	0.505858	5	0.633129	5	0	0	0
Morus_notabilis_newGene_1167	--	--	3.0463310000000003	115	5.25699	196	4.2571840000000005	169	2.37008	108	3.1261980000000005	142	2.36457	108	2.1459	111	2.53663	124	3.10096	143	2.4807949999999996	129	2.61883	127	2.1640870000000003	115	3.46992	152	3.37663	170	3.4891600000000005	154	3.09663	140	3.58698	151	3.02636	145	2.88926	159	2.4589079999999996	130	3.0236129999999997	161	1.74075	84	2.55617	124	3.6022719999999997
Morus_notabilis_newGene_1173	--	--	0.200948	3	0.629262	9	0.625951	9	1.59435	22	0.543707	8	0.222598	3	0.521536	8	0.693096	10	0.611426	9	0.40904	6	0	0	0.245593	4	0.638192	10	0.488454	8	1.05916	15	0.341827	5	0.715251	11	1.01339	17	0.991484	15	0.305311	5	1.31044	22	0.214927	3	0	0	0.267394
Morus_notabilis_newGene_1174	--	--	0	0	0	0	0.523031	8	2.3655	28	1.01273	13	1.41211	17	1.72991	23	1.24112	17	1.5759400000000001	19	0.473388	7	1.01266	14	0.272577	4	0.937701	14	0.53475	8	0.712141	10	0.868047	12	0.918059	12	1.9284630000000003	27	0.917425	13	0.490532	7	0.959492	15	0.090003	1	0.742437	10	0.148386
Morus_notabilis_newGene_1176	--	--	2.17953	190	6.20839	532	2.89504	244	0.1783	16	0.14276	12	1.28826	104	0.345901	31	0.293628	25	0.395942	34	0.063782	6	0.16173	15	0.044204	4	0.107461	10	0.232508	23	1.00449	85	0.086864	8	0.007462	1	0.241795	24	0.786452	71	0.753116	69	0.28604	30	0.199065	17	0.46345000000000003	39	0.23917
Morus_notabilis_newGene_1183	--	--	0.145236	4	0.098967	3	0.272073	7	1.15349	18	2.1770300000000002	34	1.6645	30	0.771979	15	0.57206	14	0.375015	9	0.407058	10	1.02122	16	0.234166	6	1.50087	31	0.713767	19	1.05556	21	1.11106	23	0.925286	23	2.04306	40	0.404626	11	0.362275	10	0	0	0.154329	4	0	0	0.280352
Morus_notabilis_newGene_119	--	--	2.4356190000000004	64	2.65271	53	1.75403	51	3.1180890000000003	72	3.79127	93	2.64304	61	2.79048	81	2.78215	62	2.05686	49	1.10166	28	1.06072	24	2.1156639999999998	45	3.3789069999999994	85	2.3641	73	2.7545	65	4.333921999999999	107	3.8582790000000005	82	2.8339920000000003	87	2.6187830000000005	76	2.3885449999999997	65	2.63088	79	1.68574	35	2.39773	56	1.83075
Morus_notabilis_newGene_1191	--	--	0.23218	13	0.056	3	0.153159	8	1.04699	54	1.00042	52	0.955534	48	0.297056	17	0.686951	37	0.342474	18	0.97404	53	0.433742	24	0.197572	11	0.37773	21	0.362121	22	0.118676	7	0.371599	20	0.523458	29	1.031	62	0.754304	42	0.424999	25	0.579846	37	0.103094	6	1.18727	60	0.171086
Morus_notabilis_newGene_1196	--	--	3.47225	75	3.49004	74	4.2398	89	6.62115	135	6.99583	144	4.58965	92	6.5922	146	6.50254	137	7.31957	153	6.78801	147	7.47851	162	7.54695	166	5.52588	122	4.74992	112	3.86581	81	8.5263	181	7.09895	152	6.47978	154	5.38717	120	9.12544	206	7.68478	191	10.9625	221	7.43813	149	12.4249
Morus_notabilis_newGene_1199	--	--	15.2283	179	6.43968	75	16.0331	183	58.8648	652	47.3446	530	52.6184	573	31.3891	379	20.2087	232	14.1423	161	17.4446	206	23.7389	281	13.2468	159	26.4496	319	39.8605	513	53.2807	607	34.7603	403	41.1252	481	49.5899	644	14.8478	180	21.6897	268	17.3952	236	25.6099	282	13.4662	148	11.459
Morus_notabilis_newGene_12	--	--	0	0	0	0	0.594861	10	3.93511	62	2.52819	40	1.9739	31	0.486688	9	1.88127	31	0.97736	16	1.30745	22	1.50933	26	0.537217	10	1.27058	22	0.930282	17	0.41498	7	1.61649	27	2.50874	42	2.10004	39	1.82438	32	1.25277	22	1.94419	37	0.444409	7	2.62812	41	1.13888
Morus_notabilis_newGene_120	--	--	0	0	0.237972	3	0.175203	3	0.081543	1	0.348285	4	0.631357	7	0.459634	6	0.168612	2	0	0	0	0	0	0	0	0	0.52957	7	0.221683	3	0.430928	5	0	0	0.160648	2	0.462938	7	0.317772	4	0.401157	5	0.288708	4	0.181165	3	0	0	0
Morus_notabilis_newGene_1200	--	--	1.72928	37	2.36095	46	2.35018	48	2.1225	43	2.3948810000000003	50	1.73991	34	2.19237	51	2.66405	56	2.37402	52	1.89911	43	2.9271309999999997	61	2.7451619999999997	63	1.33122	30	1.0168840000000001	25	1.17901	24	4.40323	93	3.32204	69	2.16676	50	2.73087	61	2.11782	46	2.15717	54	3.68232	77	2.15278	45	2.89966
Morus_notabilis_newGene_1201	--	--	0	0	0	0	0	0	0	0	0	0	0	0	0	0	0	0	0	0	0	0	0	0	0	0	0	0	0.335595	5	0	0	0	0	0	0	0	0	0	0	0	0	0	0	0	0	0	0	0
Morus_notabilis_newGene_1217	--	--	0.090554	2	1.91	33	0.537288	10	0.194688	4	0	0	0.247591	4	0	0	0.203428	4	0	0	0.556416	10	0	0	0	0	1.78186	32	2.23758	43	2.15417	37	0	0	0	0	0	0	0	0	0.297233	6	0	0	0.360713	6	0.364737	6	2.27151
Morus_notabilis_newGene_1221	--	orf148	1.16963	53	1.199	54	0.708436	31	1.85009	79	1.16411	51	0.647762	28	0.814556	38	1.43807	64	1.20782	53	0.507726	23	1.26614	58	0.796061	37	1.01075	47	1.38306	69	1.24788	55	1.12108	50	1.48199	67	0.659456	33	0.58177	28	0.402594	20	0.57391	30	3.5963	152	1.14175	48	1.31281
Morus_notabilis_newGene_1222	--	--	3.94383	213	2.86897	153	5.30026	277	8.46684	431	8.15924	420	9.67446	484	8.06756	448	8.07972	426	8.28935	433	12.7915	694	8.8652	482	8.18424	451	12.0026	664	13.7362	814	11.3135	593	10.8738	580	10.3418	556	14.2969	854	11.1251	619	13.0081	738	11.0576	688	8.95632	453	10.2173	515	11.5489
Morus_notabilis_newGene_1224	--	LOC112091043	0.450478	16	0.331765	12	0.300627	11	2.1881899999999996	72	1.67006	58	1.5175919999999998	42	1.20166	45	0.618215	22	0.487841	18	0.6769550000000001	23	0.755477	28	0.46119299999999996	16	0.6795180000000001	22	0.757366	31	0.132588	5	1.4729700000000001	49	1.4048219999999998	49	1.59569	59	0.473929	15	0.6448860000000001	22	0.697351	30	0.523013	16	1.31039	45	0.736707
Morus_notabilis_newGene_1227	--	--	0.893174	54	0.6943109999999999	45	0.693225	26	1.6559	77	2.21186	113	1.4419	79	1.07325	62	0.768034	45	0.7098450000000001	44	0.527835	32	0.521596	27	0.547275	38	1.05766	57	0.963024	64	0.7786249999999999	47	0.6146520000000001	39	0.8760189999999999	55	0.647197	41	0.9695119999999999	54	0.75781	52	0.971722	59	0.092499	6	0.453149	26	0.234168
Morus_notabilis_newGene_1228	--	--	0.083651	3	0	0	0.321094	11	0.072248	3	0.524404	18	0.026014	1	0	0	0.174827	6	0.030135	2	0	0	0	0	0.226299	8	0.127789	5	0	0	0.184486	7	0.062544	3	0.057372	2	0.383764	15	0.11907	5	0.012329	1	0.156797	7	0.435728	15	0	0	0
Morus_notabilis_newGene_1229	--	--	0	0	0	0	0	0	0.235763	4	0.157039	3	0.07629	2	0.205221	4	0	0	0.276742	4	0.070428	2	0.103529	2	0.353106	6	0.116182	2	0	0	0	0	0	0	0	0	0	0	0.28144	5	0	0	0.245508	5	0.526277	8	0	0	0
Morus_notabilis_newGene_123	--	--	0	0	0	0	0	0	0	0	0	0	0.714198	6	0.531986	5	0.45455	4	0	0	0	0	0	0	0	0	0	0	0	0	0	0	0	0	0	0	0.199414	2	0	0	0	0	0.480348	5	0	0	0	0	0
Morus_notabilis_newGene_1230	--	--	0.114875	6	0.28444	14	0.160447	8	0.609307	29	0.8708469999999999	38	0.436977	20	0.426631	21	0.123691	6	0.14644	7	0.390682	19	0.207292	10	0.157134	10	0.311897	17	0	0	0.070474	4	0.460461	23	0.590302	28	0.877854	46	0.703913	35	0.517121	27	0.402072	22	0	0	0.803406	36	0.095098
Morus_notabilis_newGene_1231	--	--	2.65797	42	2.07271	33	5.25206	81	4.64163	70	3.53145	54	4.30142	64	4.66416	76	6.03158	94	5.57567	86	6.07724	97	3.75721	60	11.4539	185	3.69477	60	6.15154	107	4.25669	66	5.13237	81	6.79034	107	4.20909	74	6.3174	103	7.51599	125	7.7984	142	9.4836	141	6.49034	96	13.469
Morus_notabilis_newGene_1235	--	--	0.070178	1	0	0	0.379621	5	0.44738	6	0.776446	10	0.692606	8	0	0	0.128488	2	0.264689	4	0.211648	3	0.240754	4	0	0	0	0	0.43472	6	0.332983	4	0.081703	2	0.865489	11	0.066623	1	0.488382	7	0.298771	4	0.488792	7	0	0	0.415597	5	0.230379
Morus_notabilis_newGene_1236	--	--	0.508167	17	0.146578	6	0.66809	23	4.04847	119	3.6973450000000003	106	2.84595	85	1.06159	35	2.63019	72	1.17224	34	1.7085650000000001	53	1.08495	36	0.602199	22	1.6773310000000001	60	1.15414	40	0.425075	15	2.5336250000000002	77	2.35485	80	2.89291	103	2.00044	68	1.6837199999999999	56	2.55171	88	1.16095	35	2.6311	75	1.8090359999999999
Morus_notabilis_newGene_1237	--	--	0.666823	7	0.291394	3	1.13911	11	3.23926	30	2.17065	21	2.51218	23	1.4763	15	1.81694	18	1.16502	12	0.784854	8	0.646621	7	0.320184	4	1.24242	13	2.2476	25	0.810809	8	1.83748	18	2.26035	22	2.80431	31	1.96147	20	1.24396	13	3.33535	38	0.622466	6	1.04389	10	1.2897
Morus_notabilis_newGene_1238	--	--	0.105609	2	0	0	0.227708	3	0.737459	8	0	0	0.318685	4	0	0	0.349032	4	0	0	0	0	0	0	0.259603	3	0.35042	4	0.578758	7	0.641213	7	0.143542	2	0.371168	4	0.343055	5	0.430987	5	0.434645	5	0.079589	1	0.293659	3	0.143812	2	0
Morus_notabilis_newGene_1239	--	--	4.2507459999999995	84	4.3819360000000005	84	2.13381	41	3.9544989999999998	78	4.47497	88	3.55921	70	3.77557	77	4.05103	77	3.9640180000000003	77	4.52438	95	2.7495450000000003	57	3.67965	78	2.03689	44	3.4587499999999998	75	2.97718	60	2.5682400000000003	57	3.2338189999999996	68	4.04489	96	6.5172810000000005	133	6.17521	132	4.15949	96	4.05443	80	4.29708	91	3.07041
Morus_notabilis_newGene_124	--	--	0	0	0	0	0	0	0	0	0	0	0	0	0	0	0	0	0	0	0	0	0	0	0	0	0	0	0	0	0	0	0	0	0	0	0	0	0	0	0	0	0	0	0	0	0	0	0
Morus_notabilis_newGene_1243	--	--	1.65552	35	0.530613	12	0.88903	19	2.20486	44	2.23244	45	1.37192	27	2.11014	46	2.55699	53	2.55406	53	1.40477	30	0.558865	12	1.03143	23	2.10565	46	0.753656	18	1.14508	24	1.29419	27	1.56219	33	2.35911	56	1.88266	41	1.56585	35	1.39298	34	1.65697	33	1.3474	27	1.07634
Morus_notabilis_newGene_1245	--	--	0	0	0	0	0	0	0.37686	4	0.527058	6	0.373509	4	0	0	0.100118	1	0	0	0	0	0.584757	6	0	0	0.900074	10	0	0	0.364486	4	0.167914	2	0.737289	8	0.443229	5	0	0	0	0	0.584199	7	0.415278	4	0.309467	3	0.096355
Morus_notabilis_newGene_1248	--	LOC115714231	0.401313	29	0.41314	32	0.322996	24	1.04441	77	1.36246	89	1.06212	70	0.865271	68	0.901785	69	0.883843	67	0.965144	65	0.545794	43	0.374595	30	0.6366419999999999	51	0.318569	27	0.311927	24	0.973785	76	1.17573	79	0.887541	77	0.839079	68	0.547707	45	0.581821	53	0.705077	52	1.07482	65	0.681649
Morus_notabilis_newGene_125	--	--	0	0	0.079513	2	0.082228	2	0	0	0	0	0	0	0	0	0	0	0	0	0	0	0	0	0	0	0	0	0	0	0	0	0	0	0	0	0.177715	5	0	0	0	0	0	0	0	0	0	0	0
Morus_notabilis_newGene_1253	--	--	0.433445	6	0.400988	6	0.623088	8	4.10122	51	1.68214	21	2.23005	27	1.47376	20	0	0	0.081807	1	0	0	0.754576	10	0.18231	3	4.654426999999999	57	2.00036	29	0.795492	10	1.5735	21	4.63396	60	1.41788	21	0.555526	8	0	0	0	0	8.2216	100	0.87052	11	0.792028
Morus_notabilis_newGene_1264	--	--	0	0	0.087412	4	0	0	0	0	0	0	0	0	1.13901	51	0.340693	15	0.211693	9	0	0	0.068145	3	0	0	0	0	0	0	0	0	0	0	0	0	0.191908	10	0.127419	6	0	0	0.116253	6	0	0	0	0	0.179563
Morus_notabilis_newGene_1265	--	--	2.8574	36	3.51549	44	3.64043	45	3.46559	41	3.56344	43	3.8243	45	4.98562	65	3.54696	44	4.84879	59	3.03213	39	1.19221	16	1.82274	24	6.37328	82	8.18668	113	5.46306	67	2.93372	37	3.47549	44	2.59907	37	5.12112	67	6.10561	81	4.61802	67	3.18248	38	1.36274	16	2.3068
Morus_notabilis_newGene_1266	--	--	0.542487	15	0.450764	13	1.31022	35	0.790002	21	1.27814	34	0.806094	21	2.47393	70	3.89183	105	2.77069	74	2.15355	60	1.60424	45	2.52655	71	0.901426	26	1.38821	42	0.965401	26	0.986339	27	0.338864	10	1.90694	58	1.05405	30	0.832038	24	1.66626	53	1.00392	26	2.33144	60	1.25177
Morus_notabilis_newGene_1267	--	--	0	0	0.376832	5	1.38206	18	0	0	0	0	0	0	0.47506	7	0.312208	4	0.470662	6	0.685796	9	0.924859	13	0.803709	11	0	0	0.357775	6	0.467302	6	0	0	0.450221	6	0.250545	4	0.226711	4	0.415385	6	0.248691	4	0.922146	12	0.489653	6	1.18171
Morus_notabilis_newGene_1271	--	--	1.45451	18	1.47542	18	1.3965	16	1.32517	15	1.15243	13	1.58493	18	2.96642	37	1.97193	23	2.1537	25	1.32939	16	1.80043	22	2.23088	27	2.17701	27	0.702792	10	2.14217	25	1.5852	19	1.27897	16	2.38277	32	1.31566	17	1.17694	15	1.98009	27	2.15307	24	2.29944	26	2.17499
Morus_notabilis_newGene_128	--	--	1.30206	58	0.60206	29	0.885719	42	2.81948	100	3.32597	99	1.34343	61	1.85493	88	3.34949	110	1.98186	74	2.83143	89	1.7595	52	1.47047	44	2.72805	82	0.934122	50	0.716863	34	2.65404	80	2.06582	77	4.32912	128	2.48786	101	2.02463	68	3.40946	112	1.45031	48	3.03867	85	3.91272
Morus_notabilis_newGene_129	--	--	6.90184	55	6.12087	48	10.7828	83	16.7374	125	16.804	126	13.3967	98	9.25351	75	9.52133	74	9.72379	74	10.2732	82	12.3094	98	12.1732	98	10.4863	85	8.41985	73	7.96924	61	21.7133	169	17.4683	137	13.9893	122	9.21456	75	11.5113	96	9.27917	84	10.9985	81	8.86003	65	14.2081
Morus_notabilis_newGene_1294	--	--	1.47961	15	1.28123	13	1.55875	15	0.984019	10	0.974814	10	1.17407	11	1.23413	13	0.380097	4	1.37683	14	0.185661	2	0.659511	7	0.371834	4	0.842509	9	0.744881	9	1.06042	11	1.08421	11	1.03331	11	0.875561	10	0.743495	8	1.21747	13	0.933372	11	0.808762	8	0.269436	3	0.945881
Morus_notabilis_newGene_1296	--	LOC21384520	0.322824	6	0.354914	8	0.553172	10	0.890582	16	1.20384	19	0.887112	14	0.62983	11	0.741022	14	0.607148	11	0.329825	6	0.293206	5	0	0	0.616232	12	0.61596	13	0.549288	9	1.5803	26	1.16627	20	1.4570539999999998	28	0.5078119999999999	10	0.810064	14	0.758847	16	0	0	0.527716	9	0.253152
Morus_notabilis_newGene_1297	--	--	0.626139	11	0.369186	7	1.1097	19	0.172706	3	0	0	0.392204	7	1.37664	25	0	0	0.107528	2	0	0	0	0	0.052737	1	0.581002	11	1.69303	33	1.11215	19	0.133543	3	0.098145	2	5.73456	111	0	0	0	0	0.066818	2	0	0	0	0	0
Morus_notabilis_newGene_13	--	--	1.89485	35	1.80143	32	1.61747	28	4.27378	72	3.3403229999999997	53	2.79441	53	2.1991009999999998	43	1.47687	31	2.27719	49	1.64208	29	1.6519620000000002	28	1.1986590000000001	23	1.0075	23	1.13876	30	0.8981270000000001	18	3.8746660000000004	72	4.50461	82	2.76887	58	1.49953	31	1.6927070000000002	34	1.9470470000000002	44	2.43217	39	1.62368	32	1.80227
Morus_notabilis_newGene_130	--	--	0.445891	10	0.246544	5	0.203109	4	0.892402	17	1.37013	26	0.946292	18	0.619639	13	0.571959	12	0.25618	5	0.953134	19	0.648892	13	0.739619	15	0.46192	9	0.638459	14	0.772243	15	0.717729	15	1.21704	24	1.3043	29	0.837983	18	0.461799	9	0.646199	15	0.590074	11	0.794154	15	0.343995
Morus_notabilis_newGene_1303	--	LOC21408816	3.16234	63	1.03391	21	2.87759	55	1.46067	28	0.763008	15	1.32019	25	0.918477	19	1.70013	33	1.57001	30	3.35689	67	2.39506	48	2.35339	48	2.09005	43	2.84559	62	3.57008	69	1.26395	25	1.28696	26	1.1485	26	2.95018	60	2.05948	43	1.8443	42	2.23272	42	2.30245	43	2.60127
Morus_notabilis_newGene_1309	--	--	0.37983900000000004	26	0.18735000000000002	12	0.451951	31	1.0511110000000001	53	0.39680600000000005	27	0.532233	32	1.08364	71	1.0229	65	1.54625	91	1.1901700000000002	71	1.19722	71	0.635846	42	0.473567	36	0.794451	57	0.308349	19	0.436738	31	0.64461	44	1.3992220000000002	102	0.683532	48	0.337274	26	1.38365	101	1.01371	59	1.29701	78	1.1357519999999999
Morus_notabilis_newGene_131	--	--	11.233972999999999	198	8.87829	126	15.8092	235	36.8743	789	37.3688	798	27.6563	479	11.459055000000001	286	15.145033000000002	366	12.7342	296	16.5982	389	17.726665999999998	393	16.1367	331	13.6719	248	15.6867	236	12.335180000000001	236	37.3896	806	44.024694000000004	934	29.267032999999998	733	14.069488999999999	333	15.298011999999998	341	14.2389	346	19.8459	325	13.0115	285	21.0432
Morus_notabilis_newGene_1310	--	--	0.524791	6	0	0	0	0	0.774167	8	1.7439	18	1.34224	13	0	0	0.488375	5	0	0	0.25175	3	0	0	0	0	0.390512	5	0.883809	10	0.328775	4	0.299118	4	0.750477	8	0.767859	9	1.52711	17	0.07205	1	0.422833	6	0	0	0.54241	6	0.161541
Morus_notabilis_newGene_1311	--	--	0	0	0	0	0	0	0.431869	4	0.634504	6	0.868463	8	0	0	0	0	0	0	0	0	0	0	0	0	0	0	0.602167	7	0	0	0.546665	5	0.8348610000000001	8	0.614018	6	0.540615	6	0	0	1.25469	14	0	0	0.351054	3	0.534132
Morus_notabilis_newGene_1313	--	--	0.253969	3	0.181066	2	0	0	0	0	0.086107	1	0.343357	4	0	0	0.31028	4	0.287683	3	0.805955	9	0	0	0.262297	3	0.679339	8	0.341612	4	0	0	0	0	0.183922	2	0	0	0.545146	6	0.506024	6	0.426986	6	0	0	0.554832	6	0
Morus_notabilis_newGene_1316	--	LOC21384884	123.541	3487	107.989	3008	134.301	3681	216.676	5785	202.481	5463	161.47	4237	255.932	7443	261.951	7237	236.308	6474	196.884	5598	345.628	9842	201.607	5827	96.6251	2804	87.9022	2730	89.2086	2449	319.939	8949	297.507	8389	192.784	6040	196.15	5721	169.806	5048	180.782	5894	224.757	5958	187.753	4956	185.262
Morus_notabilis_newGene_1318	--	--	0	0	0	0	0	0	1.52239	11	0	0	0.59979	4	0	0	0	0	0	0	0.968965	7	0	0	0	0	0.888645	7	1.19842	10	0.581143	4	0	0	0	0	0	0	0	0	1.30968	10	1.53931	13	0	0	0	0	0
Morus_notabilis_newGene_132	--	--	0	0	0	0	0	0	0	0	0	0	0.317601	4	0	0	0.165234	2	0	0	0	0	0	0	0.296645	4	0.093235	2	0	0	0	0	0.040352	1	0	0	0	0	0.356033	5	0	0	0.038404	1	0	0	0	0	0.346886
Morus_notabilis_newGene_1322	--	--	0.373883	9	0.521014	12	1.47235	33	2.1278	46	3.07948	67	1.25825	27	2.0959	49	1.02161	23	0.453849	10	0.436138	10	0.440187	10	0	0	0.808836	19	0.661864	17	0.438323	10	1.17721	27	1.77772	40	1.53314	39	0.663858	16	0.825836	20	1.03305	27	0.244641	6	0.66355	14	0.356437
Morus_notabilis_newGene_1326	--	--	22.0378	384	21.0858	363	37.4606	634	76.3991	1258	73.2868	1220	46.2479	749	55.2602	991	47.0507	802	57.8489	978	56.8824	998	48.8368	858	47.8837	854	52.5966	942	35.3694	678	50.4808	855	79.1434	1366	73.6963	1282	59.9328	1158	48.2385	868	40.5834	744	53.8414	1083	44.0787	721	53.2517	867	51.6663
Morus_notabilis_newGene_1327	--	LOC21392363	0.168285	3	0.193597	3	0.677159	11	0	0	0	0	0.113575	2	0.239556	4	0	0	0.472282	8	0.127831	2	0	0	0	0	1.45335	24	0.531441	10	0.324385	5	0	0	0	0	0.228944	4	0.347261	6	0.099032	2	0.190639	4	0	0	0	0	0.394924
Morus_notabilis_newGene_1328	--	--	0	0	0	0	0.162973	3	1.2571	16	0.87526	11	0.651236	8	0.36988	5	0	0	0.371684	5	0	0	0	0	0.583612	8	0.687157	10	0.504482	8	0.673386	9	1.44632	19	0.911384	12	0.260322	4	0.219658	3	0.316346	5	0.166766	3	0.246681	3	0.209335	3	0
Morus_notabilis_newGene_1329	--	--	0.088427	4	0.046999	2	0	0	0	0	0.263086	11	0.098756	4	0.325489	14	0.2961	13	0	0	0	0	0.045198	2	0	0	0.157113	7	0	0	0.086298	4	0.134769	6	0.044248	2	0.154165	8	0.131782	6	0.113737	6	0.194308	10	0	0	0.214559	9	0.126513
Morus_notabilis_newGene_1332	--	LOC112090338	0.290307	4	4.56723	47	0.397873	4	0	0	0	0	0	0	0.469555	6	0	0	0	0	0	0	0	0	0	0	0	0	0	0	0	0	0	0	0	0	0	0	0	0	0	0	0	0	0	0	0.200734	2	0
Morus_notabilis_newGene_1333	--	LOC112092457	0	0	0	0	0	0	0	0	0	0	0	0	1.22977	16	0.496342	6	0	0	0	0	0	0	0	0	0	0	0	0	0	0	0	0	0	0	0	0	0	0	0	0	0	0	0	0	0	0	0
Morus_notabilis_newGene_1336	--	--	0.482605	18	0.808865	29	1.02	36	0.569417	20	0.570351	20	0.451552	16	0.195566	8	0.520969	19	0.741967	26	0.279424	11	0.323327	12	0.952968	36	0.614494	23	1.10692	44	1.18744	42	0.886416	32	0.948502	35	0.274887	11	0.436257	17	0.360123	14	0.439012	19	0.911438	31	0.405425	14	0.865614
Morus_notabilis_newGene_1338	--	--	0.358947	9	0.41645	11	0	0	6.85662	150	3.37597	75	2.85211	62	1.49426	36	0.457455	12	0.584268	14	2.36182	56	0.788418	20	0.8679399999999999	22	1.28881	31	2.45661	63	0.413708	10	2.90776	67	1.51536	35	3.55358	92	3.06499	74	0.75389	19	2.08687	57	0.128402	3	3.2445880000000002	72	0.79199
Morus_notabilis_newGene_1339	--	--	29.044946000000003	353	33.989484000000004	404	20.535688999999998	243	24.1003	278	20.3986	239	23.7734	271	22.739	285	17.1881	206	17.654	209	15.263321999999999	187	17.9207	221	17.418	221	17.3425	220	25.7392	344	21.891446000000002	262	19.4154	238	25.4699	309	27.713949999999997	373	20.0509	254	19.355921000000002	252	22.573	318	27.0299	310	13.837	158	15.0716
Morus_notabilis_newGene_1340	--	--	0.032139	1	0.094885	3	0	0	0.346408	11	0.144335	5	0.187333	6	0.286215	10	0.265488	9	0.212536	7	0.421993	14	0.13314	5	0	0	0.155863	5	0.215317	8	0	0	0.22267	7	0.201453	7	0.411694	15	0.309207	10	0.256892	9	0.380212	14	0.080979	3	0.521997	16	0.153057
Morus_notabilis_newGene_1342	--	--	0.962036	51	1.13503	61	0.8387979999999999	41	2.02898	102	1.8234	92	1.3279770000000002	59	2.4151070000000003	90	1.62157	62	1.0230510000000002	49	1.0219799999999999	47	1.00738	37	0.77116	35	1.90665	97	1.22128	65	1.1894509999999998	57	1.19217	49	1.07777	57	1.3695950000000001	85	0.7687109999999999	43	1.38788	52	1.00087	61	0.549452	26	0.727157	34	0.555786
Morus_notabilis_newGene_1343	--	--	1.90028	52	0.842986	24	1.45431	40	2.37451	54	4.0599609999999995	103	2.96388	71	2.15902	59	1.8184	49	2.0159700000000003	42	1.39342	39	1.38275	39	1.29683	40	1.99601	52	1.12943	37	1.5744099999999999	44	1.70981	47	2.19798	69	3.17975	85	2.0843369999999997	60	1.4544409999999999	40	2.13225	60	1.49808	36	2.1190309999999997	52	2.16055
Morus_notabilis_newGene_1344	--	--	0	0	0	0	0.215097	4	0.368759	6	0	0	0.228103	4	0	0	0.383238	7	0.220124	4	0.76334	13	0.154099	3	0.315303	6	0.322209	6	0.21416	4	0.378309	7	0.284808	5	0.15561	3	0.234527	5	0.117658	3	0.105975	2	0.360648	7	0	0	0.298409	5	0.156127
Morus_notabilis_newGene_1350	--	--	0.375098	6	0.103678	2	0.160575	3	0.994511	15	0	0	0.185694	3	0.248792	4	0.047794	1	0.102356	2	0.066341	2	0.321847	5	0.275827	5	1.1378	18	1.49165	25	0.467403	7	0.213559	4	0	0	0.34521	6	0.096901	2	0.549488	9	0.764149	14	0.511162	8	0.071468	2	0.158939
Morus_notabilis_newGene_1352	--	--	0.722496	17	0.36938	9	2.853	63	1.19742	26	1.26466	28	1.5861	34	1.11193	26	1.03224	23	1.61777	36	1.26273	29	0.55533	13	0.262442	7	2.73076	64	2.08898	52	1.1524	26	1.0774	25	1.30838	30	2.23568	57	0.740521	18	0.896748	22	1.45693	38	0.201892	5	0.544187	12	1.01826
Morus_notabilis_newGene_1353	--	--	0.779945	46	1.3097590000000001	73	1.26164	72	0.842986	47	1.11818	63	0.81088	45	1.37099	83	1.82497	105	1.47093	82	1.32311	77	1.57496	94	1.97815	114	0.70855	39	0.533742	35	0.924694	53	1.10223	64	0.825557	49	1.07279	68	1.18652	72	0.863536	49	1.12683	77	1.61226	89	1.40564	77	2.00176
Morus_notabilis_newGene_1354	--	--	0.430616	15	0.5557099999999999	19	0.464727	15	1.93169	58	1.13173	35	0.804884	25	1.49977	49	1.3482839999999998	44	1.5636800000000002	47	1.44746	48	1.52163	50	1.35282	44	0.686721	24	0.644822	23	0.405086	13	1.72597	44	3.0755	80	1.03524	38	1.35895	44	1.24212	31	1.22186	45	1.34316	42	1.70357	49	1.5564410000000002
Morus_notabilis_newGene_1355	--	--	0.54633	7	0	0	0.558121	7	0.946191	12	1.32512	16	0.790843	10	0.749816	10	0.799601	10	0.497492	7	0.788025	10	1.32566	17	1.10635	15	0.328324	5	0.210047	3	0.294513	4	1.29913	17	1.6147	21	1.89907	27	0.596118	8	0.293695	4	0.587697	9	1.53973	19	0.714554	9	1.58863
Morus_notabilis_newGene_1356	--	--	34.2729	423	31.253144000000002	377	35.595214999999996	430	19.7115	232	15.7681	190	35.4966	416	37.0215	484	20.3085	256	29.018724000000002	357	6.40014	88	10.034495000000001	129	10.8888	143	43.4629	543	27.102956000000002	368	22.8689	274	42.1146	520	38.5671	484	32.6564	452	16.502	218	17.066651999999998	228	18.1911	264	32.088933999999995	378	6.9776679999999995	81	13.2242
Morus_notabilis_newGene_1357	--	--	0	0	0	0	0.092754	2	0.757379	8	0.726238	8	0	0	1.05144	13	0	0	0.143561	1	0	0	0	0	0.043686	1	0.253493	3	0.180137	3	0	0	0.582043	7	0.254846	3	0.173128	3	0	0	0	0	0.258664	4	0	0	0	0	0
Morus_notabilis_newGene_1360	--	LOC112092138	0.444752	8	0.181023	4	0.929234	16	2.92012	47	2.2126099999999997	36	2.7796570000000003	44	3.13509	54	1.2351159999999999	21	4.099429000000001	68	1.41052	24	0.745536	14	0.772027	14	2.07121	36	2.19964	40	1.45985	24	3.4972149999999997	58	2.25043	38	4.66511	86	1.44673	25	0.88901	16	1.69454	33	1.4075119999999999	23	1.32774	20	1.19578
Morus_notabilis_newGene_1361	--	LOC21384311	0.644003	18	1.0403449999999999	29	1.10231	31	1.24678	34	1.52202	41	1.31825	35	2.3546	69	1.22285	33	1.03947	29	0	0	0.680421	20	0.580956	17	1.11915	32	0.788196	22	1.13479	31	1.52067	40	1.17351	33	1.76953	52	1.03016	30	0.723436	22	0.651751	22	0.844564	23	0.814837	22	0.457837
Morus_notabilis_newGene_1365	--	--	0	0	0.065713	3	0.045153	2	0.745871	26	0.62853	20	0.213241	8	0.167941	6	1.1769	36	0.4978	16	0.353469	10	0.039562	2	0.35173	10	0	0	0	0	0.106931	4	0.159597	6	0.410753	13	0.047609	2	0.58752	17	0.654272	22	0.582568	24	0.225665	8	0	0	0
Morus_notabilis_newGene_1366	--	--	4.14149	255	3.7998510000000003	230	6.49739	386	18.153809000000003	1048	17.62	1028	14.8426	845	8.32768	523	8.058686999999999	482	6.347805999999999	378	4.774782999999999	299	5.2316	323	2.7087070000000004	172	8.025687000000001	494	6.582307999999999	438	4.9006810000000005	286	14.1554	850	13.767275999999999	841	15.613958999999998	1063	7.64872	484	5.9911	387	6.892784000000001	487	3.98136	225	7.077640000000001	407	5.3211
Morus_notabilis_newGene_1371	--	--	0.235058	7	6.17528	176	0.801476	23	0	0	0	0	0.28919	8	0.354321	11	0	0	0	0	0	0	0	0	0	0	0	0	0	0	0	0	0	0	0	0	0.321906	11	0	0	0	0	0	0	0	0	0	0	0
Morus_notabilis_newGene_1376	--	--	31.1833	570	92.3515	1664	50.8026	901	3.38794	59	2.6879	47	9.36294	159	6.73747	127	4.88714	88	4.34875	78	1.15633	22	3.205	60	3.1414	59	19.4152	365	20.1854	406	30.5505	543	1.67552	31	3.39322	62	8.18364	166	4.95315	94	7.74379	149	3.24891	69	7.2782	125	3.34813	58	5.62897
Morus_notabilis_newGene_1378	--	--	3.28185	122	2.96645	106	3.82208	135	2.82547	100	2.9897349999999996	105	4.80411	163	4.27762	159	4.8281659999999995	174	3.2780359999999997	119	5.9081030000000005	214	4.25749	156	5.7598899999999995	217	3.18218	120	2.6002790000000005	105	4.910048000000001	174	3.03989	111	2.0977509999999997	78	2.7760930000000004	114	3.2646580000000003	124	3.03508	117	3.3624	142	5.2929010000000005	180	2.64904	90	4.59174
Morus_notabilis_newGene_1379	--	--	0	0	0.090929	2	0	0	0	0	0.115844	2	0.956707	15	0.105904	2	0.184555	3	0	0	0	0	0	0	0	0	0	0	0.138861	3	0.445014	8	0	0	0	0	0.08083	2	0	0	0.20681	4	0.122804	3	0.506038	8	0.419204	7	0.176039
Morus_notabilis_newGene_138	--	--	2.37976	96	2.43731	97	2.10823	82	4.2995	163	4.69312	180	3.73527	139	4.48082	185	4.84408	190	5.04278	196	5.3672439999999995	215	4.38519	177	3.9762250000000003	161	3.65452	151	3.4139	151	3.03779	119	4.95888	197	3.82322	153	4.81004	214	5.84196	242	5.87312	246	5.10248	236	3.68374	139	3.85243	145	3.65763
Morus_notabilis_newGene_1381	--	--	0.546814	21	0.958815	34	0.890415	32	4.401510999999999	125	4.387111999999999	127	3.3348229999999996	93	5.679404999999999	168	6.903252999999999	201	5.655892000000001	165	7.516165000000001	215	3.3274	115	3.58998	124	2.14302	73	0.525307	22	2.04354	70	2.1922829999999998	77	2.3107140000000004	82	2.8965579999999997	107	4.67151	148	3.3063130000000003	105	4.7413	173	4.3552420000000005	122	4.31887	126	4.4664
Morus_notabilis_newGene_1384	--	LOC107412300	0	0	0	0	0	0	0.10199	3	0.261166	6	0.81382	17	0	0	0	0	0	0	0	0	0	0	0	0	0.121551	3	0	0	0.18434	5	0	0	0	0	0.29605	8	0	0	0	0	0	0	0	0	0	0	0
Morus_notabilis_newGene_1389	--	--	0	0	0	0	0	0	0	0	0	0	0.196203	3	0	0	0	0	0.23905	4	0.225324	4	0	0	0	0	0	0	0.402226	7	0	0	0	0	0	0	0	0	0.387733	6	0.043625	1	0	0	0	0	0	0	0.392679
Morus_notabilis_newGene_1395	--	--	3.68285	44	5.38232	64	6.40255	75	2.80201	32	2.42481	28	3.32876	37	1.77754	22	5.21597	61	2.90613	34	2.27306	28	2.02142	25	3.8169	47	9.70113	119	7.37722	97	6.44515	75	2.01002	24	2.8123	34	2.68153	36	2.70873	34	4.75733	60	4.04612	56	2.58936	29	3.84856	43	2.93972
Morus_notabilis_newGene_1399	--	--	0.28011	5	0.127265	2	0.346567	5	0	0	0	0	0	0	0.670532	10	0.558926	8	0.902157	13	0.895705	13	0.396981	6	1.93084	29	0.488536	8	0.330548	6	0	0	0	0	0.251831	4	0.65523	11	0	0	0.239766	4	0.667208	12	0	0	0	0	0
Morus_notabilis_newGene_1400	--	--	2.83208	93	3.7976010000000002	122	3.26832	104	3.74774	117	3.4612600000000002	109	4.46834	137	4.49723	151	3.04686	98	2.51538	81	1.9572	65	1.6728	56	2.46584	83	4.58411	155	4.70552	169	3.18172	101	2.25602	74	3.10433	102	4.67435	170	4.40959	150	3.9870430000000003	138	4.55009	173	2.22842	69	3.06124	95	2.97241
Morus_notabilis_newGene_1404	--	--	0	0	0.044629	3	0.048028	3	0.030473	2	0.0641	3	0	0	0.129152	7	0.132692	6	0.426528	20	0	0	0	0	0	0	0	0	0	0	0	0	0.247804	12	0.028416	2	0.168714	9	0.020885	1	0.078571	4	0.142226	8	0	0	0.104556	5	0
Morus_notabilis_newGene_1405	--	--	0.460259	11	0.208523	5	0.537983	12	1.36897	30	0.847455	19	0.74658	16	1.67851	40	2.11541	47	1.7967080000000002	39	0	0	0.364512	9	0.162158	5	0.554385	13	0.300676	8	0	0	0.94627	22	0.3957	9	1.4985	38	0.970776	23	0.894487	22	1.52717	39	0.403761	9	0.226923	5	0.386125
Morus_notabilis_newGene_1406	--	--	0	0	0	0	0	0	0.159351	3	0.416889	8	0.201556	4	0.187992	4	0.409386	8	0.303316	6	0.887828	17	0.32193	6	0.423473	8	0	0	0.153511	4	0	0	0	0	0.118247	3	0.096428	2	0.230799	5	0.24578	5	0.275735	6	0	0	0.452279	8	0.328795
Morus_notabilis_newGene_1412	--	--	1.85554	38	1.10362	25	3.12717	70	0.50882	11	0.783721	18	0.79128	17	2.65265	61	4.4655	94	4.95583	98	3.8468799999999996	82	2.60002	60	4.46496	98	4.0201	83	3.0453930000000002	69	2.6976	54	1.8108270000000002	39	0.69479	16	1.16164	26	2.63278	58	1.44277	35	2.3874	56	3.3164559999999996	67	2.9997520000000004	57	3.82574
Morus_notabilis_newGene_1413	--	--	1.26781	21	1.68156	28	1.51428	24	0.52024	9	1.21407	19	0.382334	6	2.01687	34	2.28597	37	2.7653	44	2.02867	34	1.65951	28	2.9702	50	1.25965	22	2.71218	49	1.34165	22	0.985314	16	0.668185	11	0.932033	17	1.60278	27	0.816356	15	1.28233	25	1.72871	27	3.5695	55	2.95685
Morus_notabilis_newGene_1414	--	--	0	0	0	0	0	0	0.182958	3	0	0	0	0	0	0	0	0	0	0	0	0	0.186954	3	0	0	0	0	0	0	0	0	0.500365	7	0	0	0	0	0	0	0	0	0	0	0	0	0	0	0
Morus_notabilis_newGene_1418	--	LOC115717400	0	0	0	0	0	0	0.580272	6	0.938214	10	1.22434	13	2.45352	28	0.369478	4	2.10256	23	1.42874	16	0	0	0.801573	9	0.172024	2	0	0	0	0	0.547726	6	0.592411	7	1.3132	16	0.411643	5	1.42527	17	1.52508	20	1.44744	15	0.776097	8	1.06561
Morus_notabilis_newGene_1420	--	--	15.6869	403	22.4356	572	22.011	547	30.6849	751	31.692566000000003	776	28.2913	674	36.2903	954	38.4498	962	37.491	931	25.306350999999996	654	22.743123000000004	586	19.562193999999998	517	30.650411000000002	806	24.2334	680	24.1055	599	29.5021	747	26.8927	685	25.8507	734	29.6491	784	25.517342999999997	686	28.4354	840	21.283	512	23.115645999999998	551	19.1173
Morus_notabilis_newGene_1422	--	LOC21410770	0.405984	5	0.8667309999999999	6	0.663698	5	0.86212	8	0.409971	5	1.09476	10	0	0	0.287792	4	0.106632	1	0.960283	7	0	0	0	0	0	0	0	0	0.404974	4	0	0	0	0	0	0	0.7944490000000001	6	0	0	0	0	0.20805800000000002	3	0.319456	2	0
Morus_notabilis_newGene_1430	--	--	1.34271	25	3.09665	55	1.8437	33	0.576186	10	0.343584	6	0.47192	8	0.415035	8	0.05162	1	0.341784	6	1.1166960000000001	21	0.648858	13	0.600311	12	6.12737	114	3.73849	74	4.95584	87	0.389045	8	0.388586	7	0.774712	17	0.452633	9	0.784823	15	0.295262	7	1.58311	27	0.397294	7	0.362855
Morus_notabilis_newGene_1432	--	--	8.22045	178	7.84651	168	7.9435	167	6.16627	127	10.1289	210	7.19515	145	12.2517	274	7.10228	151	9.78828	206	4.42909	97	3.92402	86	5.79147	129	4.86665	109	6.20726	148	6.18137	131	15.34	329	13.1107	284	12.3815	298	5.1189	115	6.13366	140	5.3038	133	7.24069	148	3.6385	74	7.2496
Morus_notabilis_newGene_1435	--	--	0.28963700000000003	4	0.108515	2	0	0	0.264865	4	0.233974	4	0.442961	5	0.43594900000000003	6	0.905567	10	0.506625	7	0.493915	7	0.34526100000000004	5	0.18107	3	0	0	0	0	0	0	0	0	0.078837	2	0.577419	8	0.30315899999999996	4	0.253034	4	0.258117	5	0.25025	4	0.696921	8	0.155206
Morus_notabilis_newGene_1436	--	--	0.510617	5	0.12639	2	0	0	0	0	0.087927	3	0.17049999999999998	3	0.387938	5	0.6827590000000001	7	0.078136	3	0.501119	6	0.737846	8	0.07306399999999999	2	0	0	0	0	0.11792	2	0	0	0.06218799999999999	2	0.30497799999999997	3	0.182173	2	0.133209	3	0	0	0	0	0.9384029999999999	9	0.6462600000000001
Morus_notabilis_newGene_1438	--	--	0.494789	21	0.239569	10	0.691862	19	1.21357	49	1.31496	51	0.967375	39	0.538678	24	0.866628	36	0.434915	18	1.08843	47	0.800651	35	0.617814	27	1.07506	47	0.535019	25	0.485985	20	0.720831	31	0.95905	41	1.41477	37	0.429269	19	0.287484	13	0.62326	31	0.748259	30	0.404019	16	0.83942
Morus_notabilis_newGene_1439	--	LOC112092872	0	0	0	0	0	0	0	0	0	0	0	0	0	0	0	0	0	0	0	0	0	0	0	0	0	0	0	0	0	0	0	0	0	0	0.679083	7	0	0	0	0	0	0	0	0	1.24778	10	0
Morus_notabilis_newGene_1445	--	LOC117920265	0.335831	10	0.371384	11	0.586995	17	0.70003	19	0.70381	20	0.353743	10	0.895942	27	0.544151	16	1.1122	31	0.339028	10	0.602735	18	0.116115	4	0.089857	3	0.282607	9	0.244045	7	0.078666	3	0.825605	24	0.751535	24	0.233971	7	0.265897	9	0.995815	33	0.134915	4	1.00175	27	0.283189
Morus_notabilis_newGene_1446	--	--	0.350882	4	0.359709	4	0.847625	9	0.37808	4	0	0	0	0	0	0	0	0	0.367029	4	0.35568	4	0.249545	3	0.432377	5	0.192734	2	0	0	0.30979	3	0	0	0	0	0	0	0.786059	8	0.253851	3	0.324886	4	0.615624	6	0.263427	3	0.647543
Morus_notabilis_newGene_1448	--	--	0.181538	3	1.01435	15	0.243174	4	0.489056	7	0.693931	10	0.213205	3	0.126216	2	0.137239	2	0.152809	3	0.899142	14	0.484703	8	0.425704	7	0.418765	7	0.388287	7	0.29132	5	0	0	0.325626	5	1.4637	24	0.345411	6	0.528161	9	0.40948	7	0.221881	4	2.47565	35	0.188972
Morus_notabilis_newGene_1451	--	LOC21384356	5.43522	307	5.18249	295	5.42551	296	11.4951	597	13.387618999999999	728	9.816228999999998	521	10.1116	588	8.676186000000001	484	10.397708999999999	559	5.901998000000001	333	4.99635	289	3.69331	209	8.49862	486	6.1472169999999995	379	6.59009	363	8.54674	472	8.8934	500	10.7315	667	8.78293	499	8.11276	471	9.79125	625	3.98494	216	5.69951	307	4.805537999999999
Morus_notabilis_newGene_1454	--	--	2.7922	55	2.49037	49	0.995077	24	1.37776	28	1.52696	35	2.9136329999999995	54	7.63057	151	3.57599	70	4.360577999999999	84	2.08818	47	2.18174	45	2.20719	45	4.0234749999999995	84	4.21323	93	2.62313	51	1.73371	41	2.2681940000000003	46	13.365	280	3.13738	65	2.1070249999999997	46	2.1843109999999997	51	0.6517019999999999	14	1.49528	28	1.20109
Morus_notabilis_newGene_1456	--	LOC21388445	0	0	0	0	0	0	0	0	0	0	0	0	0	0	0.441313	4	0	0	0	0	0	0	0	0	0	0	0	0	0	0	0	0	0	0	0	0	0	0	0	0	0.318722	3	0	0	0	0	0
Morus_notabilis_newGene_1457	--	LOC21388445	0	0	0	0	0.099067	1	0.129092	2	0	0	0.258332	3	0	0	0	0	0.173273	2	0	0	0	0	0.259167	3	0.191732	2	0.271533	3	0	0	0.14868	2	0.498641	5	0.510971	6	0	0	0.162563	2	0	0	0	0	0	0	0
Morus_notabilis_newGene_1459	--	--	0.067221	2	0	0	0.034606	1	0.048082	1	0.4369	7	0	0	0	0	0	0	0.049163	1	0	0	0	0	0	0	0.274575	5	0.111198	2	0	0	0	0	0.084541	2	0	0	0.194694	3	0.170172	3	0.115602	2	0	0	0	0	0
Morus_notabilis_newGene_1462	--	--	0.871339	16	1.23465	24	0.934828	18	2.33698	42	2.6623919999999996	48	3.06677	54	2.6295529999999996	48	3.08119	57	1.7643900000000001	33	3.18887	61	2.58518	48	2.3812949999999997	46	3.07726	59	1.17879	24	2.0831169999999997	38	2.18184	40	1.75394	36	2.2979849999999997	50	1.7893	35	1.4552070000000001	27	1.08163	25	1.9562439999999999	35	3.4461	61	3.0108
Morus_notabilis_newGene_1468	--	--	2.9346	65	2.29858	58	3.51008	76	3.20896	73	3.94251	93	3.3203430000000003	72	3.7902	90	4.06123	92	4.70582	107	3.4836600000000004	80	2.509	59	2.50532	61	3.56034	85	3.35675	85	3.8601360000000002	88	2.6797009999999997	63	2.3792869999999997	59	2.97631	73	4.70223	110	4.55874	113	3.77311	96	2.35654	48	2.27878	52	3.16681
Morus_notabilis_newGene_1469	--	--	3.04297	40	2.95824	38	2.74158	35	2.45023	31	3.44862	43	4.67564	57	2.62897	36	2.1143	27	3.12392	40	5.3613	71	3.44765	46	2.63191	35	7.39502	99	4.01696	58	5.43258	69	2.83133	37	3.66453	48	4.07575	59	5.19065	70	6.79995	93	4.81897	73	2.64887	33	3.74767	46	3.71987
Morus_notabilis_newGene_1472	--	--	0	0	0.287087	9	0	0	1.57256	47	1.81594	54	1.164	34	0.552764	18	1.82638	56	0.654097	20	2.47616	78	0.902437	29	0.430704	14	0.806098	26	0.799747	28	0.655232	20	0.611061	19	0.71834	23	0.967293	34	1.56478	51	2.15779	71	1.45095	53	0.737235	22	1.11512	33	0.872689
Morus_notabilis_newGene_1473	--	--	0	0	0	0	0	0	0.553562	5	0	0	0.115426	1	0	0	0	0	0	0	0	0	0	0	0	0	0.462008	5	0	0	0	0	0	0	0	0	0	0	0	0	0.20241	2	0	0	0	0	0	0	0
Morus_notabilis_newGene_1475	--	--	0	0	1.89146	22	0.893274	10	0	0	0	0	0.131248	2	0	0	0	0	0	0	0	0	0	0	0	0	0.58838	7	4.69504	60	2.22207	25	0	0	0	0	0	0	0	0	0	0	0	0	0	0	0	0	0
Morus_notabilis_newGene_1477	--	--	0	0	0	0	0	0	0	0	0	0	0.154618	2	0	0	0.145886	1	0	0	0	0	0	0	0	0	0	0	0.207337	2	0	0	0	0	0	0	0	0	0	0	0	0	0	0	0	0	0	0	0
Morus_notabilis_newGene_1481	--	--	34.8682	506	118.302	1694	16.9307	239	24.6134	338	18.6691	259	36.8925	498	33.1297	496	21.1677	301	23.4434	331	54.729	800	30.5645	448	29.3814	437	235.497	3513	278.859	4451	340.259	4802	12.586	181	15.473	225	59.6467	961	33.3312	500	50.6699	775	29.4493	494	20.1982	276	30.6369	416	22.4316
Morus_notabilis_newGene_1482	--	--	4.4577	106	3.54457	93	6.87618	154	14.1378	324	13.5496	258	6.08154	139	8.34492	190	10.517665000000001	262	8.69475	216	8.36202	214	10.8751	269	9.28084	219	5.44696	135	4.62086	125	3.82763	97	21.5298	457	17.2891	389	9.17822	236	10.1224	217	7.21906	190	9.094498999999999	250	11.8463	274	11.0963	230	12.478
Morus_notabilis_newGene_1483	--	LOC112093247	0	0	0	0	0	0	0	0	0	0	0.665998	6	0	0	0	0	0	0	0	0	0	0	0	0	0	0	0	0	0.159518	2	0	0	0	0	0	0	0	0	0	0	0	0	0	0	0	0	0
Morus_notabilis_newGene_1487	--	--	33.010113000000004	747	41.049119999999995	953	44.9474	999	14.5945	350	10.3604	244	23.4081	542	16.433186999999997	393	15.878392999999999	382	18.809309000000002	443	11.386814000000001	267	11.8992	289	7.596512000000001	197	17.2643	417	26.354884999999996	721	22.317713999999995	499	5.9578429999999996	149	6.89153	185	16.537	454	22.020979999999998	580	27.213523999999996	709	14.940906000000002	440	15.117327999999999	327	16.4563	405	13.2155
Morus_notabilis_newGene_1488	--	LOC21394208	2.36454	67	0.618258	18	3.6198	100	3.23036	87	1.73998	47	2.19007	58	2.12441	62	2.29764	64	2.0521	57	1.03037	30	0.566471	17	0.655381	19	3.35596	98	6.11712	191	4.17661	115	2.67095	75	3.36421	95	1.66504	53	1.76483	52	1.03358	31	2.34053	77	0.480479	13	0.30522	9	0.168337
Morus_notabilis_newGene_1489	--	--	1.11774	45	0.044473	2	2.89533	112	1.3985	53	1.2741	49	2.16991	80	0.778126	32	0.349063	14	1.01361	39	0.258696	11	0.27893	12	0.085267	4	1.64455	67	1.94438	85	1.95131	75	0.880825	35	1.09294	44	0.65627	29	0.5772	24	0.63235	27	0.745347	35	0.107794	4	0	0	0.075196
Morus_notabilis_newGene_149	--	--	0	0	0	0	0	0	0.273133	5	0	0	0.494106	8	0	0	0.115929	2	0	0	0	0	0	0	0	0	0	0	0.412236	8	0	0	0	0	0	0	0	0	0	0	0	0	0.330745	7	0	0	0	0	0.082833
Morus_notabilis_newGene_1496	--	LOC21385286	3.59093	53	3.643	53	1.96838	28	0	0	0	0	1.25201	17	0.615288	10	0.428905	7	0.31321	5	0.110381	2	0	0	0.026771	1	2.31249	35	3.47872	56	1.28628	19	0	0	0	0	1.44539	24	0.264565	4	0	0	0.232578	4	0	0	0	0	0
Morus_notabilis_newGene_1502	--	--	0.979853	22	1.27174	28	0.649315	14	1.53974	33	1.32158	28	0.946873	20	1.86394	43	1.65041	36	2.31837	50	3.16908	71	1.88523	42	2.53666	58	0.401867	10	0.552153	14	0.443316	10	0.544102	12	0.98532	22	1.06779	27	2.76933	64	2.9934	70	2.93202	75	1.48329	31	3.09203	64	2.29265
Morus_notabilis_newGene_1504	--	--	0.565785	17	1.11136	30	1.34694	40	2.0786439999999997	56	5.6211400000000005	140	3.71725	93	1.99516	61	1.73151	51	2.4560370000000002	69	1.6277	50	3.42557	93	0.357744	11	0.898511	29	2.54896	76	0.832729	25	3.19532	94	4.44622	123	4.8914480000000005	136	2.15622	61	1.65759	48	2.13231	70	2.96809	84	2.19458	57	2.7151
Morus_notabilis_newGene_1506	--	--	11.834	261	8.9286	194	21.013	449	16.6781	347	15.3111	322	17.4697	357	16.0751	364	18.286	394	16.1438	345	17.4113	386	19.2396	427	25.6205	577	22.3304	505	18.9491	459	19.3818	415	24.0411	524	26.8394	590	16.8511	412	21.1837	482	24.4233	566	28.6539	728	31.9185	659	18.3752	378	40.5748
Morus_notabilis_newGene_1514	--	--	0	0	0	0	0	0	0.184009	1	0	0	0.353058	2	0	0	0	0	0	0	0	0	0	0	0	0	0	0	0	0	0	0	0.473875	3	0	0	0	0	0.163911	1	0	0	0	0	0	0	0	0	0
Morus_notabilis_newGene_152	--	--	0.250178	3	0	0	0	0	0	0	0	0	0.15226	2	0.066215	1	0.160888	2	0	0	0	0	0	0	0	0	0.27925	4	0	0	0.443954	6	0	0	0	0	0	0	0	0	0	0	0.124524	2	0	0	0	0	0
Morus_notabilis_newGene_1520	--	--	0.41834499999999997	9	0.221911	6	0.9919290000000001	22	1.69758	38	1.30143	31	2.11394	42	0.95944	24	1.18556	26	0.815242	20	0.382718	10	1.48092	37	0.5509539999999999	11	1.05128	23	1.66103	42	1.34694	26	6.5388459999999995	124	5.7414	137	4.64952	97	0.897998	18	1.23251	27	0.499	14	0.576187	12	0.264205	6	0.477355
Morus_notabilis_newGene_1526	--	LOC115703891	0.924682	21	1.87841	37	1.4619	30	2.04379	40	1.70218	37	1.5428	29	1.49402	29	2.09672	43	2.3475	47	1.6562	37	1.06035	24	1.7741310000000001	43	1.91017	45	0.985335	24	0.833997	15	1.54154	32	1.06786	24	1.16469	28	0.99204	19	1.1023390000000002	27	0.959667	24	0.979446	17	1.0719319999999999	21	0.784022
Morus_notabilis_newGene_1527	--	LOC21383677	9.68862	154	14.0045	220	8.98159	139	0	0	0.102863	3	0.102058	2	6.51097	107	12.1053	187	19.3034	298	31.322891000000002	500	16.0293	256	66.6372	1081	1.0406	18	1.53941	27	3.4223179999999997	54	0.174943	3	0.45107	8	1.09495	21	15.9077	261	7.14099	120	22.1317	405	1.71152	26	6.8437	102	9.903540000000001
Morus_notabilis_newGene_1528	--	--	0	0	0	0	0	0	0	0	0	0	0	0	0	0	0	0	0	0	0	0	0	0	0	0	0	0	0	0	0	0	0	0	0	0	0	0	0	0	0	0	0	0	0	0	0	0	0
Morus_notabilis_newGene_1529	--	--	2.56335	254	0.873347	97	1.69692	181	4.55448	424	4.4284	417	5.822903999999999	565	3.13193	303	1.21873	134	1.82383	199	1.50514	170	1.2645490000000001	135	1.08652	124	1.8211020000000002	206	3.78551	467	2.73393	266	3.1687469999999998	353	3.39119	380	4.579667000000001	544	1.93061	224	3.2778539999999996	364	2.20359	256	2.91392	267	2.2340430000000002	203	2.32259
Morus_notabilis_newGene_153	--	--	1.61331	27	1.9656509999999998	32	1.27896	21	2.45157	39	1.38161	22	2.7767020000000002	40	2.06166	35	3.62439	55	3.4138319999999998	54	2.1598	36	0.644636	11	2.09786	34	1.79501	31	3.23538	55	1.4799660000000001	24	2.14812	32	2.05512	31	1.76791	30	3.48622	57	1.44262	25	1.27539	25	0.895354	14	1.65598	26	2.05788
Morus_notabilis_newGene_1532	--	--	0.675868	16	0.391093	15	0.491992	19	5.42351	133	4.14198	106	4.9312570000000004	126	1.3070590000000002	33	1.4375	35	1.14544	30	1.18511	38	0.820163	30	0.566021	15	1.8417500000000002	54	1.2473670000000001	51	0.7337	25	1.60975	48	3.01975	96	5.99831	179	2.03317	64	2.09606	47	2.48315	69	0.769806	27	1.18518	34	0.9949969999999999
Morus_notabilis_newGene_1535	--	LOC21398136	0	0	0	0	0	0	0	0	0	0	0	0	0	0	0	0	0.927565	7	0.428083	4	0	0	0	0	0.257948	2	0	0	1.25131	9	0	0	0	0	0	0	0	0	1.16037	9	0	0	0	0	0	0	0.594782
Morus_notabilis_newGene_1536	--	--	0	0	0	0	0	0	0	0	0	0	0	0	0	0	0	0	0	0	0	0	0	0	0	0	0.384612	5	0	0	0	0	0.314878	4	0	0	0	0	0	0	0	0	0	0	0	0	0	0	0
Morus_notabilis_newGene_1537	--	LOC112090744	0	0	0.109943	4	0.166706	5	0.203895	6	0.351361	10	0.23792	7	0.10934	4	0.050135	2	0.063618	2	0.108987	4	0.184229	6	0	0	0.259162	8	0.204642	7	0.126646	4	0.276176	8	0.235951	7	0.242511	8	0.099884	3	0.218107	7	0.082448	3	0.207006	6	0.284084	8	0.075907
Morus_notabilis_newGene_1538	--	LOC117904076	2.20937	68	2.13991	64	2.45165	70	1.49452	40	2.4888190000000003	67	1.39704	40	3.0144269999999995	94	2.42604	69	7.09004	209	0.8441949999999999	20	1.77627	50	0.5283720000000001	18	3.45355	104	2.47181	81	1.58711	50	1.39263	45	2.185	67	3.16581	115	4.281880999999999	136	3.2893920000000003	97	2.47439	80	0.930971	29	1.0857590000000001	24	0.926197
Morus_notabilis_newGene_1544	--	--	0	0	0	0	0	0	0	0	0	0	0.285898	2	0	0	0.163323	2	0.594554	6	0.630629	5	0	0	0.418132	4	0	0	0	0	0	0	0	0	0	0	0	0	0.49863	5	0.274421	3	0	0	0	0	0.423537	3	0
Morus_notabilis_newGene_1546	--	--	0	0	0	0	0	0	0	0	0	0	0	0	0	0	0	0	0	0	0	0	0	0	0	0	0	0	0	0	0	0	0	0	0	0	0	0	0	0	0	0	0	0	0	0	0	0	0
Morus_notabilis_newGene_1548	--	--	4.08111	78	5.84012	110	2.29201	43	2.05206	37	1.60347	30	5.31211	94	25.03	489	7.01047	130	11.5324	213	0.792884	16	1.38102	27	0.567174	11	4.00225	78	4.08214	86	4.70773	87	2.13351	41	1.67362	32	9.66079	204	2.67105	53	1.43548	29	3.82442	84	3.01058	54	1.333	24	0.608552
Morus_notabilis_newGene_1549	--	--	5.51144	309	3.86401	205	6.24655	349	13.9632	716	15.422386000000003	758	13.589051999999997	659	8.971746000000001	471	10.4473	518	8.16106	418	6.6487110000000005	343	5.84176	298	4.3314	252	13.9875	709	10.2685	613	9.404280000000002	485	12.863787000000002	660	12.8959	681	14.903739999999999	822	7.01805	400	6.80399	364	7.78031	478	5.2712069999999995	282	6.9865	349	8.35933
Morus_notabilis_newGene_1557	--	LOC112091668	0	0	0	0	0.223351	3	0	0	0.470309	5	0.322608	3	0.097965	1	0.217209	2	0.329649	3	0.292769	3	0	0	0	0	0	0	0	0	0.127331	2	0.184927	2	0	0	0	0	0.186114	2	0.220886	3	0.244796	3	0	0	0	0	0
Morus_notabilis_newGene_1558	--	LOC21412237	1.64417	15	26.2984	225	4.4494	38	0.455761	4	0	0	0	0	9.05722	81	6.5891	56	0	0	0	0	0	0	0	0	0.591535	6	0.490549	5	5.95208	51	0	0	0	0	2.0286	20	0.675437	7	0	0	0	0	0	0	1.36028	12	0.264663
Morus_notabilis_newGene_1560	--	--	0.49960299999999996	19	0.554438	19	1.03364	30	2.69139	86	1.52055	51	1.04113	32	0.419249	14	0.70441	25	0.425995	15	0.552089	19	0.33241699999999996	13	0.183938	7	0.688394	26	0.53112	19	0.192467	7	1.52374	53	1.43119	47	1.6462800000000002	62	0.46025800000000006	16	0.90617	31	0.594202	25	0.473256	15	0.462775	15	0.38829199999999997
Morus_notabilis_newGene_1562	--	--	0	0	0	0	0	0	0.256096	3	0.157152	2	0.430851	4	0	0	0.279284	3	0.052282	1	0.200836	2	0.218645	3	0	0	0.389623	4	0.184526	2	0.275503	3	0.119493	2	0.300706	3	0.220076	3	0	0	0.192731	2	0.043935	1	0.108072	2	0.105646	1	0
Morus_notabilis_newGene_1565	--	--	0	0	0	0	0	0	0	0	0	0	0	0	0	0	0	0	0	0	0	0	0	0	0	0	0	0	0	0	0	0	0	0	0	0	0	0	0	0	0.109242	2	0	0	0	0	0	0	0
Morus_notabilis_newGene_1568	--	--	0	0	0	0	0	0	0	0	0	0	0	0	0	0	0	0	0	0	0	0	0	0	0	0	0	0	0	0	0	0	0	0	0	0	0.116159	1	0	0	0	0	0	0	0	0	0	0	0
Morus_notabilis_newGene_157	--	--	0.924646	79	0.708434	60	0.853329	71	1.1519	93	1.33191	109	0.63279	51	0.825456	73	0.783534	66	0.479743	40	0.938768	81	1.18928	103	0.655304	58	0.64435	57	1.04039	98	0.753246	63	0.896662	76	0.58792	50	0.912323	87	1.08542	96	0.984189	89	0.946283	93	1.20806	97	0.985504	79	0.813275
Morus_notabilis_newGene_1571	--	--	0.42666	10	0.741989	16	1.4513569999999998	27	7.54732	137	7.49522	128	2.50947	48	5.59396	130	4.34065	87	3.21603	68	4.41884	83	8.58835	195	4.34895	79	0.8553120000000001	18	0.640304	16	1.0632	21	27.2667	505	25.5493	526	5.350471000000001	110	3.19593	75	2.9545399999999997	56	7.96772	194	10.908534999999999	184	4.00603	85	18.826838000000002
Morus_notabilis_newGene_1572	--	--	0.643766	8	0.477685	6	0.614473	7	1.08766	12	1.02839	12	1.59287	18	0.97583	11	0.562256	7	0.618884	7	1.21257	15	0.935174	11	1.40417	17	0.621631	8	1.15359	15	1.32365	15	0.863956	10	1.57629	19	1.04223	14	0.579398	7	0.990929	13	1.30591	18	0.455806	5	0.709483	8	1.17459
Morus_notabilis_newGene_1575	--	--	0.881111	18	2.76668	54	1.76577	34	1.00521	19	1.8935	36	1.01091	19	2.73618	55	1.29399	25	1.5617	30	1.33221	27	0.555022	11	0.533752	11	1.01538	21	1.13858	25	1.9767	38	1.26586	25	1.54162	31	1.35682	30	1.05161	22	1.838	38	1.02496	24	0.367722	7	0.954216	18	2.18594
Morus_notabilis_newGene_1578	--	--	0.270994	15	0.114719	7	0	0	2.14249	111	1.99081	105	1.22695	63	1.35862	77	1.53598	83	0.859313	46	1.23284	68	0.78604	44	0.651141	37	0.179735	11	0.240861	15	0	0	1.15617	63	1.40965	78	1.50798	92	0.871872	50	0.768696	45	1.138	72	0.289565	15	2.2097	114	0.80951
Morus_notabilis_newGene_1579	--	LOC118037156	0.133625	8	0.056347	3	0	0	0.223976	12	0.275693	15	0.255874	13	0.284354	16	0.391482	21	0.187455	10	0.419008	23	0.163542	9	0.042253	3	0.055935	4	0.082712	5	0	0	0.077829	5	0	0	0.077954	5	0.326568	19	0.208451	12	0.247647	16	0.122435	7	0.524534	27	0.157812
Morus_notabilis_newGene_158	--	--	0.451221	5	1.0266	10	2.02912	20	2.68721	25	2.45568	23	3.14431	29	3.8006	39	1.19173	12	1.62643	16	2.89721	29	2.85229	29	2.07548	21	1.6232	17	2.58976	28	1.84639	18	4.54039	44	2.96292	29	2.24824	25	2.3382	24	1.62982	17	3.07157	35	2.19265	21	4.02328	37	2.21125
Morus_notabilis_newGene_1586	--	--	2.67257	278	2.6565	273	2.41359	244	6.964	685	5.2553	523	6.85345	663	6.41176	687	6.70471	682	6.98505	705	5.03441	528	3.84443	404	3.40468	363	3.52251	377	3.82881	438	2.53362	257	1.22604	127	4.88761	508	5.21354	602	5.70291	613	7.17484	786	5.5049	661	4.31212	421	5.49816	535	4.29814
Morus_notabilis_newGene_1587	--	--	0.377015	28	0.134956	10	0.519308	38	1.13151	79	2.48257	175	0.921299	64	1.45168	111	0.607206	44	0.470986	34	2.39483	178	0.969516	73	0.539983	41	0.605075	46	1.14598	93	0.879076	63	4.53494	332	1.41275	104	1.78447	146	2.95252	225	1.33045	104	2.41965	206	0.87853	61	3.7168	257	1.43356
Morus_notabilis_newGene_1589	--	LOC21390147	0.007796	1	0.081635	2	0.186249	4	0.703977	14	0.9562819999999999	20	0.497222	10	0.382499	9	0.820049	17	0.527972	11	1.00023	22	0.440963	10	0.113318	3	0.187731	5	0.095149	3	0	0	1.15396	24	0.8015920000000001	18	0.597091	14	0.401362	9	0.278732	7	0.752377	19	0.37201300000000004	8	0.754528	15	0.359137
Morus_notabilis_newGene_159	--	LOC21408413	1.3942	72	1.14437	62	2.02013	104	5.1457250000000005	249	4.23983	204	2.46341	115	4.62228	222	4.0203560000000005	203	4.0977630000000005	190	2.53757	137	5.1599330000000005	264	2.32237	126	1.54218	87	0.713999	42	0.888946	45	5.965033999999999	263	3.89362	182	2.75967	159	3.1148369999999996	152	2.6334020000000002	132	3.1826619999999997	176	3.73809	179	3.34777	165	3.3132569999999997
Morus_notabilis_newGene_1592	--	--	0.157834	4	0.382295	9	0.471625	10	1.35799	28	1.96821	41	0.939779	19	0.787481	18	0.731524	16	0.648223	14	0.952889	21	0.83308	19	0.346427	8	0.897866	20	0.468005	12	0.488726	11	2.23315	48	2.38638	52	0.965326	24	1.33648	30	0.582244	14	0.71929	18	0.969575	20	0.827442	17	1.01842
Morus_notabilis_newGene_1594	--	--	0.6950390000000001	9	0.614415	5	1.33868	14	4.3466380000000004	47	3.8271179999999996	41	3.66941	34	1.33098	14	1.7365140000000001	18	1.11354	13	0.315752	7	0.517775	10	0.647761	6	0.671902	9	1.26893	12	0	0	3.47056	35	4.04957	36	1.57995	19	1.5763349999999998	20	1.18514	14	1.17996	12	0.953964	9	0.321998	7	0.32345999999999997
Morus_notabilis_newGene_1597	--	--	0	0	0	0	0	0	0	0	0	0	0	0	0	0	0	0	0	0	0	0	0	0	0	0	0	0	0	0	0.241413	2	0	0	0	0	0	0	0	0	0	0	0	0	0	0	0	0	0
Morus_notabilis_newGene_1598	--	--	0.232012	7	0.611261	16	0.898717	19	2.0752	48	1.66599	42	0.796693	20	1.00059	27	1.3358	35	2.8433	69	2.44406	65	1.12638	30	1.29024	35	0	0	0	0	0.323988	9	0.840123	22	0.766218	20	0.697532	21	2.41721	59	1.69076	47	1.46995	45	0.912607	23	3.33951	78	2.37216
Morus_notabilis_newGene_1599	--	--	0	0	0	0	0	0	0	0	0.676994	13	0	0	0.879557	18	0	0	0.739765	14	1.49835	30	0	0	0.700622	14	0	0	0	0	0	0	0	0	0	0	0	0	0.355559	8	0.630304	13	1.07714	25	0	0	0.420859	8	1.33591
Morus_notabilis_newGene_16	--	--	5.06473	162	7.67354	242	23.4526	727	9.81083	297	12.8797	393	15.6129	464	3.56543	118	5.21455	163	4.73747	147	3.85808	125	9.93022	320	3.6013	118	31.2659	1026	29.3332	1030	20.9764	652	8.28608	263	11.0662	353	7.59779	270	2.59418	86	1.71617	58	2.04184	76	3.76008	113	1.56242	47	0.95494
Morus_notabilis_newGene_160	--	LOC118347924	0	0	0	0	0	0	0	0	0	0	0	0	0.93555	10	0.493789	5	0.553093	6	0	0	0	0	0	0	0	0	0	0	0	0	0	0	0	0	0.462669	5	0	0	0	0	0.157508	2	0	0	0	0	0
Morus_notabilis_newGene_1601	--	--	1.82169	14	1.19531	9	1.91578	14	3.14832	23	2.67297	20	3.00642	21	1.67874	13	1.59218	12	2.11238	16	0.808656	7	1.63266	13	1.55811	12	1.4461	12	3.19378	27	2.34226	17	3.8733	29	3.72699	28	3.10287	26	1.61652	13	3.15073	25	2.23058	20	2.61362	19	1.91863	14	1.95276
Morus_notabilis_newGene_1606	--	--	2.47666	90	3.11396	99	2.89909	99	1.22104	41	1.43926	44	2.89009	83	3.63916	120	0.972435	33	2.52514	82	0.408483	15	0.874699	30	0.503576	18	1.57363	58	1.5709570000000002	62	1.03641	32	1.5921	49	0.559787	19	3.56683	135	1.9878	72	1.10571	39	1.2616239999999999	48	1.01402	29	1.36905	41	0.559982
Morus_notabilis_newGene_1607	--	--	0.186035	6	0.107642	3	0.052803	2	0.392007	11	0.164199	5	0.150982	4	0.796208	23	0.536978	15	0.065359	2	0	0	0	0	0	0	0.287566	9	0	0	0.321302	9	0	0	0.069713	2	0.025478	1	0	0	0	0	0.856343	28	0.380736	11	0	0	0
Morus_notabilis_newGene_1608	--	--	1.2671620000000001	62	1.0981640000000001	51	1.67114	79	5.22189	163	2.84629	132	3.2229490000000003	126	1.16004	59	2.0932	100	1.2307350000000001	58	2.03355	93	1.02517	51	1.8590909999999998	88	2.3075509999999997	108	2.49144	134	3.43151	158	3.9594	133	2.0283320000000002	97	2.40993	131	3.25748	165	1.4423430000000002	70	2.75842	155	1.09146	50	1.44904	67	1.97379
Morus_notabilis_newGene_1609	--	--	0.283262	8	0.137874	4	1.21822	32	0.20652	6	0.208456	6	0	0	7.48037	203	3.04007	79	9.34332	239	2.40001	64	0.553503	15	1.4686	40	1.99389	54	0.554501	17	0.385017	10	0.144056	4	0.515052	14	0.341443	10	1.22237	34	0.860866	24	1.84003	56	1.05419	27	0.60819	15	0.891003
Morus_notabilis_newGene_161	--	--	1.52734	51	2.66821	80	2.0673440000000003	62	3.5860139999999996	101	2.90706	84	1.75439	55	1.65525	49	0.887371	29	0.901074	29	1.30539	44	1.52271	51	0.412678	15	3.23213	91	1.91384	70	2.0470639999999998	57	1.77527	59	2.08814	70	3.1996219999999997	106	1.33883	46	1.73147	61	1.95241	75	0.94765	27	1.71671	49	1.11143
Morus_notabilis_newGene_1610	--	--	0	0	0.110247	1	0.45028	4	0.348115	3	0.069352	1	0	0	2.5678	19	0.880748	6	2.9777	21	0.704909	5	0.42526	3	0.251362	2	0.396509	3	0.085602	1	0.115454	1	0	0	0.084	1	0.090114	1	0.329509	3	0.266673	2	0.814657	7	0.164679	2	0.157876	2	0.073175
Morus_notabilis_newGene_1611	--	--	22.0935	453	6.60578	134	11.4865	229	10.2078	198	11.5549	227	32.4628	618	7.92923	168	0.27365	6	1.16231	24	0.670624	14	0	0	0	0	13.7088	289	46.1855	1041	34.5326	688	2.96928	61	5.25303	108	57.4709	1306	0	0	0	0	0	0	1.08845	21	0.104476	3	0
Morus_notabilis_newGene_1612	--	--	16.5236	269	4.16617	67	4.90576	78	9.28249	143	13.4732	210	31.5233	476	5.80364	98	0.886131	15	0.668157	11	0	0	0	0	0	0	12.8442	215	40.8466	730	32.2527	510	2.18629	36	6.58565	107	63.5167	1145	0.141811	3	0	0	0	0	1.16131	18	0	0	0
Morus_notabilis_newGene_1620	--	--	0	0	0	0	0.173894	4	0.640653	13	0	0	0.242064	5	0.394632	9	0.583941	12	0.576788	12	0	0	0	0	0	0	0.057805	2	0.250041	6	0.352937	8	0.331975	7	0	0	0.511736	12	0.219987	5	0	0	0	0	0	0	0.314297	7	0
Morus_notabilis_newGene_1621	--	LOC21405789	0	0	0	0	0	0	0	0	0.224584	2	0	0	0	0	0.08986	1	0	0	0	0	0	0	0	0	0	0	0	0	0	0	0.505467	5	0.164881	2	0	0	0	0	0	0	0	0	0	0	0.169785	2	0
Morus_notabilis_newGene_1629	--	LOC21405817	0.24082	7	0.101243	3	0	0	0.398872	11	0.197229	6	0.10371	2	0	0	0.0923	3	0.345353	9	0.168429	5	0	0	0.483385	13	0	0	0.602603	17	0.191318	6	0.393578	11	0.446403	12	0.35952300000000004	11	0.357763	11	0.425807	12	0.500237	16	0.241665	7	0	0	0.124586
Morus_notabilis_newGene_1630	--	--	0.050428	3	2.4311	96	0.278297	11	0	0	0	0	0	0	1.20258	50	0.761023	30	1.68423	65	0.697232	28	0.159762	7	3.95329	161	0	0	0	0	3.57019	138	0	0	0	0	0.064356	3	0.470856	20	0.137606	6	0.354457	17	0	0	0.059313	3	0
Morus_notabilis_newGene_1638	--	--	4.75886	198	4.59979	189	4.86666	195	4.0845970000000005	159	4.84687	193	4.74762	185	4.825836000000001	205	4.33899	178	6.08957	245	5.00987	210	5.59842	233	7.31981	311	5.0943570000000005	217	4.33586	196	6.421949000000001	256	7.4149	303	5.81345	239	3.98893	183	6.59044	280	4.89198	213	6.39534	305	6.57003	255	5.06157	195	10.5741
Morus_notabilis_newGene_1640	--	--	0.850639	40	25.0258	1157	3.88034	177	0.997122	45	1.06682	48	1.03803	46	14.9148	720	7.68082	353	9.20369	419	1.70896	81	3.8169	181	2.86206	138	1.97636	96	0.880515	46	16.8007	766	0.975178	46	1.11495	53	2.40336	125	2.16281	105	1.02208	51	3.55828	193	0.65123	29	1.71015	75	1.07713
Morus_notabilis_newGene_1642	--	--	0.245955	3	0.421808	5	0	0	0	0	0	0	0	0	0.319695	4	0	0	0	0	0	0	0.248171	4	0	0	0	0	0.283231	4	0.183062	3	0.163386	2	0	0	0.373455	5	0	0	0	0	0	0	0.618501	7	0	0	0.08097
Morus_notabilis_newGene_1643	--	--	15.4478	235	16.7594	252	16.5821	245	8.53206	123	9.44601	138	9.48287	134	14.8323	233	15.0463	224	18.1807	269	11.5891	178	7.0588	109	11.2989	176	15.7456	246	17.5423	294	11.3353	168	7.57817	115	7.51969	115	7.96007	135	18.7484	295	21.9185	351	16.6493	293	10.7636	154	10.375	148	14.3083
Morus_notabilis_newGene_1644	--	LOC21388737	0.129648	7	0.229397	12	0.712469	34	0.332685	16	0.39759	19	0.452171	21	0.028667	2	0.06121	3	0.106114	6	0.027977	2	0.025055	2	0.150113	6	0.101454	5	0.169471	10	0.555305	27	0.223868	12	0.323157	16	0.212099	12	0.346722	14	0.125743	7	0.063838	4	0.041668	2	0.21516800000000003	11	0
Morus_notabilis_newGene_1651	--	--	0.222167	3	0.146247	2	0.36104	4	0.52857	6	0.418447	5	1.44787	15	0	0	0.444845	5	0.303177	4	0.677245	8	0.161844	2	0.636534	7	0.509693	6	0.280744	4	0	0	0.226719	3	0.748108	8	0.988712	12	0.325818	4	0.577442	7	0.786249	10	0	0	0.996239	10	1.05514
Morus_notabilis_newGene_1653	--	--	0	0	0	0	0	0	0	0	0	0	0	0	0	0	0	0	0	0	0	0	0	0	0	0	0	0	0	0	0	0	0	0	0	0	0	0	0	0	0	0	0	0	0	0	0	0	0.447612
Morus_notabilis_newGene_1663	--	--	0.629596	25	0.733368	26	1.01451	36	1.2045	39	0.7855270000000001	26	0.8237350000000001	28	0.485089	20	0.9307580000000001	30	0.130987	5	0.848595	30	0.911439	31	0.280794	10	0.616136	22	0.462209	19	0.102525	4	0.619701	24	0.757032	28	0.480802	18	0.40529499999999996	15	0.109551	4	0.280599	13	0.928361	32	0.858249	28	0.351316
Morus_notabilis_newGene_1664	--	--	0.177957	11	5.9760599999999995	348	8.58276	546	0.254804	18	1.2595100000000001	81	0.559444	35	1.5439660000000002	103	0.576596	38	2.01988	113	0.443115	33	0.476862	27	0.058075	5	0.096735	7	0	0	0	0	0.048343	4	0.022488	2	0.23619400000000002	19	0.136653	11	0.926307	67	0.772003	60	0.517606	29	0.315231	20	0.161225
Morus_notabilis_newGene_1669	--	LOC112092602	81.4226	1415	334.041	5728	67.2916	1136	28.6503	471	29.0682	483	43.9152	710	82.9361	1485	51.9117	883	65.8688	1112	67.5263	1183	45.163	792	43.4193	773	479.03	8558	369.152	7057	550.761	9309	16.9602	293	25.3566	441	77.5368	1496	56.2853	1011	69.933	1280	49.2351	989	27.1945	444	45.581	741	38.1769
Morus_notabilis_newGene_1672	--	LOC21399993	3.71428	39	2.79337	29	5.38545	54	3.61064	36	3.3692	34	3.32713	32	4.84314	52	2.36624	24	1.94684	20	2.5193	27	1.82928	19	3.462	37	5.30898	56	4.82002	55	4.3695	44	3.60263	37	5.34992	55	3.30174	38	4.39671	47	6.09401	66	5.03624	60	4.03197	39	4.36626	42	4.34192
Morus_notabilis_newGene_1673	--	LOC21391328	0	0	0	0	0.317813	4	4.51795	47	3.2948	34	2.64173	27	3.01325	34	5.0842	54	2.68402	29	1.96684	22	2.32301	26	1.9235	22	1.19838	14	0	0	0.791262	9	2.95101	32	3.37643	37	2.76339	34	2.52448	29	3.54891	41	0.594754	8	2.21223	23	0.868904	9	0.423645
Morus_notabilis_newGene_1679	--	--	0.913254	16	0.993425	18	0.967907	17	0.806638	14	1.10157	19	0.605609	10	0.357264	7	0.980261	17	1.43516	25	0.430034	8	0.422178	8	0.946277	17	1.18175	22	0.357234	7	0.820331	14	0.875085	16	0.830398	15	0.496931	10	0.61122	11	0.69605	13	0.869138	18	0.903777	15	1.2616	21	0.566764
Morus_notabilis_newGene_168	--	--	0.694325	28	0.476714	19	0.05745600000000001	3	2.59991	102	2.60286	96	2.6128660000000004	89	1.94594	82	1.6575550000000001	61	2.59154	102	0.10479	4	1.3583159999999999	53	0.443373	18	2.31793	92	1.83218	83	1.00214	37	2.13231	83	1.70128	73	2.60264	119	1.4245830000000002	54	2.1914290000000003	83	0.183801	10	0.47885900000000003	20	0.154713	7	0.38450799999999996
Morus_notabilis_newGene_1682	--	--	0	0	0	0	0	0	0.492469	12	0.586492	14	0	0	0.123092	4	0.275367	7	0.464917	12	0.040094	1	0.241003	7	0	0	0	0	0	0	0	0	0.323072	8	0.562733	14	0.573975	16	0	0	0	0	0	0	0.085438	2	0	0	0
Morus_notabilis_newGene_1684	--	--	0	0	0	0	0	0	0	0	0	0	0	0	0	0	0	0	0	0	0	0	0	0	0	0	0	0	0	0	0	0	0	0	0	0	0	0	0	0	0	0	0	0	0	0	0	0	0
Morus_notabilis_newGene_1687	--	LOC21387224	0.399295	3	1.10004	8	1.40364	10	2.82033	20	2.57873	18	1.45433	10	1.23699	10	0	0	1.00207	8	3.35288	25	0	0	2.30347	18	0.526956	4	1.87275	16	1.23712	9	0	0	2.45619	18	4.03657	33	2.13777	17	2.97176	23	0.998179	9	4.14603	29	1.78499	13	1.55262
Morus_notabilis_newGene_1689	--	--	0.305928	20	0.152661	10	0.256334	16	5.05175	303	4.23205	256	1.77478	105	2.73376	179	3.20061	199	3.70137	228	2.48611	159	2.37633	152	0.491615	32	0.408842	27	0.250062	18	0.210179	13	0.632473	40	0.934396	60	2.55199	180	2.36764	155	1.58511	106	2.67694	196	0.732837	44	3.06038	181	0.705796
Morus_notabilis_newGene_169	--	--	0.129256	12	0.045886	5	0.743027	66	1.19356	103	0.908832	79	1.21648	103	0.16347	16	1.24443	111	0.214169	19	1.0661	98	0.637016	59	0.621897	58	0.741917	70	0.480423	48	0.636394	57	0.952913	86	1.29504	118	1.41197	143	1.04656	99	0.469401	45	1.14606	121	0.580644	50	1.84142	157	0.838971
Morus_notabilis_newGene_1696	--	--	3.31425	65	3.33003	64	2.45945	47	1.23695	23	3.13568	59	1.40417	26	3.07451	62	3.20796	61	2.13711	41	2.24585	44	2.04764	41	4.32632	86	2.56857	52	3.07259	66	4.47605	85	3.88185	75	3.68471	72	3.60705	78	3.34093	67	2.91061	60	3.78248	85	3.03528	56	1.43107	26	3.38674
Morus_notabilis_newGene_1699	--	--	0.194802	6	0.09755	3	0.646049	17	0.517073	13	0.419203	11	0.538322	14	0.215107	6	0.412998	11	0.382275	10	0.133511	4	0.202351	6	0.349479	10	0.104704	3	0.191792	6	0.290112	8	0.716436	19	0.611992	17	0.602219	18	0.172311	5	0	0	0.407425	13	0	0	0.118096	3	0.310713
Morus_notabilis_newGene_1700	--	--	0.262546	8	0.548365	9	0.506142	18	1.00632	26	0.677806	24	0.910879	29	0.6078399999999999	21	0.40206200000000003	16	0.541765	15	0.981241	38	0.7140770000000001	26	0.40402699999999997	15	0.24639899999999998	10	0.23596999999999999	10	0.696213	21	1.05427	37	0.7575240000000001	27	0.6623870000000001	24	0.502235	21	0.6858059999999999	25	1.12015	47	0.479456	16	0.69347	19	0.733847
Morus_notabilis_newGene_1716	--	--	12.7153	102	5.88264	47	10.1742	80	0	0	3.51473	27	4.0786	31	3.90808	33	1.60828	13	0.771131	6	1.56832	13	0	0	0	0	10.1735	84	19.6133	173	19.7784	155	5.93016	48	3.31835	27	9.24568	83	0	0	1.02569	9	0.954379	9	2.26439	18	0	0	0
Morus_notabilis_newGene_1717	--	LOC112091217	21.9589	416	12.4487	233	24.593	453	5.648961999999999	102	7.33392	135	12.4977	221	13.6771	270	3.41579	65	2.98097	56	1.41393	28	0.27965799999999996	6	0.534437	12	66.0645	1284	74.5656	1549	59.3992	1092	7.034295999999999	133	9.722612999999999	186	16.906902000000002	357	2.76648	56	4.618933999999999	94	1.98086	44	5.24375	94	1.13658	22	1.0103
Morus_notabilis_newGene_1721	--	--	25.4063	917	84.551	3009	13.7647	483	10.6294	363	12.6781	437	20.0057	671	24.886	925	14.7742	522	17.2299	604	28.462	1034	16.8838	615	16.2725	601	148.868	5520	145.409	5769	203.287	7130	6.56785	235	7.68251	277	35.3545	1416	21.0773	786	27.5553	1047	18.0479	752	9.46479	321	14.5666	492	13.6276
Morus_notabilis_newGene_1722	--	--	5.0571	82	14.885	218	2.21969	35	2.87904	45	1.8907790000000002	30	2.40162	37	4.59699	70	1.74305	28	2.32829	39	6.60417	102	3.80813	59	2.81225	44	17.5	284	24.185	439	41.0487	621	0.82656	15	1.07362	19	7.73285	139	2.90449	50	4.67669	81	2.57031	48	1.32626	21	2.71937	41	2.13786
Morus_notabilis_newGene_1723	--	--	10.0114	103	33.5679	339	4.08742	41	6.76764	66	5.73363	57	10.094	96	8.48259	90	5.02816	51	6.29115	63	14.0067	145	7.43182	77	8.25712	87	53.588	564	65.0638	732	96.2573	957	2.44309	25	5.20876	54	19.5147	222	8.37792	89	13.3384	144	6.7007	80	5.56613	54	9.31963	90	6.52301
Morus_notabilis_newGene_1731	--	LOC107422427	6.30976	123	4.14907	79	4.61322	87	5.98089	110	5.1444	96	4.06971	74	4.64424	93	6.80713	130	7.46413	142	5.4233769999999994	106	4.40137	87	6.67797	131	5.26131	105	3.01921	65	4.26435	81	6.46078	125	4.19523	82	6.28503	136	6.701458000000001	132	5.0258	104	5.72957	129	5.10333	93	4.663	85	5.33238
Morus_notabilis_newGene_1737	--	LOC110641506	0.246293	4	0.098523	2	0.14861	2	1.29955	17	1.05453	14	0.725453	10	0.728669	11	0.433159	6	0.721908	10	0.406526	6	0.46447	7	0.077723	2	0.762958	11	0.16744	3	0.240644	4	0.182105	3	0.528401	8	0.85552	13	0	0	0.231287	4	0.721169	12	0.083866	2	0.155665	2	0.175767
Morus_notabilis_newGene_1740	--	LOC112091561	1.06306	29	1.16957	38	0.8211999999999999	27	1.95938	63	1.3220040000000002	43	1.43106	43	1.50561	50	1.33428	44	1.7066590000000001	49	1.95379	67	0.7913479999999999	26	1.06915	32	0.756845	27	1.48507	47	1.04066	27	1.04532	31	0.936984	30	1.25827	47	1.87028	59	1.1592200000000001	41	1.47856	58	0.995025	32	1.07322	34	1.51588
Morus_notabilis_newGene_1744	--	--	3.02167	50	2.31348	38	5.7728	93	6.83521	107	7.19993	114	5.79113	89	8.50086	145	9.09154	148	6.81905	110	4.7	79	7.8908	132	6.82943	116	7.01337	120	4.70583	86	5.56743	90	13.8352	227	15.6294	259	8.26827	152	4.36862	75	5.4992	96	6.98746	134	6.71969	105	6.90714	107	9.69388
Morus_notabilis_newGene_175	--	LOC21411206	0.254501	6	0.687445	15	1.5315	31	0.866639	18	2.64623	53	5.38495	105	17.5391	377	55.2437	1127	48.8645	989	118.637	2491	34.1272	718	31.4056	671	0.431474	10	0.176505	5	0	0	2.63424	55	2.99279	63	3.12905	73	34.52	744	17.6496	388	28.5381	687	2.80185	55	14.0734	275	12.7894
Morus_notabilis_newGene_1750	--	--	8.28659	232	6.57187	183	7.37194	208	26.528643000000002	712	22.1948	596	20.403397000000002	537	26.392717999999995	803	26.0936	726	29.9963	788	16.8728	490	17.6499	503	16.05	483	10.9181	294	10.0694	328	7.24144	189	14.593984000000003	405	15.6193	479	23.4081	736	18.7536	548	18.3818	548	18.051707999999998	589	14.403365999999998	399	15.5442	428	16.1007
Morus_notabilis_newGene_1758	--	--	1.28815	19	0.522254	8	1.23964	18	1.69216	24	1.1927	17	1.44616	20	1.22464	19	2.39187	35	1.57438	23	2.34066	35	1.67843	25	2.67754	41	1.64528	25	1.72105	28	1.88432	28	3.13726	46	2.11827	32	1.00513	17	2.17978	34	2.12487	33	1.3767	24	2.94661	41	2.56364	36	2.7952
Morus_notabilis_newGene_176	--	--	0.22622	5	0.161036	4	0.242191	6	0.962368	20	0.772606	17	0.28973	6	0.284893	7	0.849314	19	0.81345	18	0.49529	11	0.082856	2	0.160853	4	0.517834	12	0.423889	11	0.043669	1	0.334162	8	0.225168	5	0.531677	13	0.291117	7	0.311473	8	0.454373	12	0.190287	4	0.508589	11	0.401017
Morus_notabilis_newGene_1762	--	--	17.8454	446	58.8741	1450	33.9695	824	22.6762	536	21.149	505	35.3627	821	54.384	1399	26.9869	660	45.7045	1108	7.66461	193	3.78243	96	2.7967	72	8.63791	222	11.3737	313	7.74956	189	7.18577	178	8.80719	220	24.8487	689	14.8018	382	12.0198	316	14.1672	409	7.8397	184	5.69466	133	2.99035
Morus_notabilis_newGene_1763	--	--	0.709881	23	2.87663	92	1.03419	33	1.76219	54	2.08272	64	3.12955	94	3.03619	101	1.47219	47	2.87447	90	0.245454	8	0.182888	6	0.087044	3	0.997381	33	1.59774	57	0.737911	24	0.235575	8	0.356468	12	2.32648	83	0.878498	30	0.946149	32	1.16753	44	0.285406	9	0.177541	6	0
Morus_notabilis_newGene_1764	--	--	4.68599	136	2.81709	81	3.51795	99	3.79555	104	4.80606	133	3.86064	113	5.05114	158	5.0274540000000005	145	3.75477	106	4.6705380000000005	144	5.6610000000000005	169	4.64391	138	4.59465	137	4.31713	150	4.06537	114	5.20566	151	3.55839	105	4.3056	146	3.90396	117	5.60548	176	4.7245360000000005	162	5.63257	161	5.99277	162	6.16881
Morus_notabilis_newGene_1765	--	--	0	0	0	0	0	0	0	0	0	0	0	0	0.26295	4	0.351592	5	0.714606	10	0.358581	5	0	0	0.687828	10	0.096384	2	0	0	0	0	0.072904	1	0	0	0	0	0.213516	4	0	0	0.188905	3	0.314458	5	0.171222	3	0.141123
Morus_notabilis_newGene_177	--	--	0.586331	10	1.15637	20	0.475773	8	0.724277	12	0	0	0.165678	3	0.358287	7	0.548536	9	0.297802	5	0.239386	5	0.278484	5	0.91478	16	0.36185	7	0.297466	6	0.509992	9	0.292103	5	0.23068	4	0.731979	14	0.675879	12	0.178694	4	0.193161	4	0.572649	9	0.530646	9	0.940471
Morus_notabilis_newGene_1773	--	LOC21387073	3.0766	38	0.35311	5	5.81611	70	4.69797	55	4.59113	54	8.71971	100	0.284205	4	0	0	0	0	0.268874	4	0	0	0	0	4.583	58	6.66355	91	3.91975	47	0.962252	12	3.22367	40	5.87502	81	0.313798	4	0.359357	5	0	0	0	0	0	0	0.317241
Morus_notabilis_newGene_1774	--	--	0	0	0.992462	15	0.310252	5	0.508267	8	1.3735	20	0	0	1.29613	21	1.39154	21	0.892391	13	0.782238	12	0	0	0.515416	8	0	0	1.13778	19	1.30831	20	0	0	1.83712	28	0.849826	15	0	0	1.53348	25	0	0	1.17112	17	0.500902	8	0.265497
Morus_notabilis_newGene_1777	--	--	10.678598000000001	406	8.00053	329	8.1742	320	8.5159	360	8.205385999999999	371	7.2307	324	7.38844	367	4.07554	199	6.04826	272	4.1257	200	4.12017	191	3.38036	158	10.426806999999998	511	10.1762	506	9.801556999999999	421	5.60656	253	5.35764	250	7.3498589999999995	362	6.940423999999999	322	8.7239	422	6.19024	335	4.74908	203	4.1938509999999996	180	4.00429
Morus_notabilis_newGene_1780	--	--	0	0	0	0	0	0	0	0	0	0	0	0	0.806628	14	0	0	0	0	0	0	0.118614	2	0	0	0.240819	5	0.312838	6	0.532466	9	0	0	0.194947	4	0	0	0.103425	2	0	0	0.086811	2	0	0	0	0	0
Morus_notabilis_newGene_1781	--	--	0	0	0	0	0.463257	6	0.296231	4	0.650663	7	0	0	0	0	0	0	0	0	0	0	0.179432	3	0	0	0.617141	8	0.667459	9	0.19227	3	0.760251	9	0.408429	5	0	0	0.585093	7	0.192294	3	0	0	0.18512	2	0.293258	4	0.397962
Morus_notabilis_newGene_1783	--	--	12.1886	305	22.4447	554	16.7451	407	1.81648	43	1.54103	37	6.63377	155	1.14488	30	0.656471	17	0.992544	25	1.87573	48	1.12693	29	4.30341	111	4.48148	116	4.40388	122	8.0206	196	1.1309	29	1.83421	46	1.39819	39	5.16353	134	1.93902	52	2.83292	82	1.28721	31	3.02705	71	2.96976
Morus_notabilis_newGene_1784	--	--	58.5196	1228	89.2088	1847	55.5726	1133	12.8433	255	17.8446	358	18.6916	365	26.7205	578	27.4999	565	30.6306	624	28.2721	598	21.7534	461	50.7615	1091	30.3494	655	33.0772	764	38.3925	784	20.6719	430	19.9957	420	21.8915	510	32.3472	702	36.9736	818	30.9133	750	39.5989	781	28.3562	557	51.8143
Morus_notabilis_newGene_1787	--	--	7.95226	377	8.63389	404	6.11058	282	7.14294	320	7.58499	344	9.35469	412	8.31048	406	7.60354	353	7.57776	349	6.51877	312	5.04372	241	4.50511	219	8.17256	398	8.77821	458	7.62274	352	6.2368	293	5.36792	254	10.3838	546	8.20045	402	7.47868	374	8.41455	461	5.25254	234	4.52429	201	3.74879
Morus_notabilis_newGene_1790	--	--	0.484122	8	0	0	0.763223	12	2.4685	38	1.1444	19	1.28278	20	0.758189	14	1.8067	29	0.764849	12	0.545763	9	0.8465	15	0.754431	13	0.934014	16	0.802635	15	0.998924	16	2.67386	44	2.4741	40	1.27905	23	1.83252	31	1.41055	24	2.12531	40	1.79996	28	1.6701	26	1.88594
Morus_notabilis_newGene_1797	--	--	3.76366	159	1.93799	77	2.44582	108	9.87374	408	8.678458999999998	368	6.00043	251	4.98071	230	4.634828000000001	209	5.506361999999999	229	4.75172	203	7.90704	305	5.24672	244	4.981879999999999	233	2.9769460000000003	149	3.49163	154	11.680204999999997	487	9.87278	436	6.39932	321	6.163759000000001	282	6.179142000000001	289	6.1998299999999995	315	6.28566	255	5.038588999999999	199	5.54669
Morus_notabilis_newGene_18	--	--	27.3515	433	6.23853	98	59.2972	911	73.8496	1105	58.0621	878	70.4359	1036	42.0701	686	42.2581	655	41.9681	645	0.851132	14	9.48257	152	11.0127	179	85.2252	1386	170.562	2968	93.2217	1434	127.387	1997	107.168	1694	95.1669	1671	23.034	377	27.2185	454	15.5156	284	13.5067	201	3.56936	53	6.36921
Morus_notabilis_newGene_1805	--	--	0.499168	8	0.247649	4	0.454845	7	0.975015	15	0.577774	9	0.874331	13	0.423556	7	0.846454	13	0.229818	4	1.57661	25	0.394908	7	0.371249	6	0.348265	6	0	0	0	0	0	0	0.163769	3	0.772261	14	0.737504	12	0.349016	6	0.317561	6	0	0	0.309802	5	0.336568
Morus_notabilis_newGene_1807	--	--	3.6314330000000004	51	4.46811	65	4.69814	61	13.1182	165	12.413723000000001	175	8.243576000000001	116	8.85911	141	6.82852	102	5.3313299999999995	73	5.2706990000000005	83	8.67438	127	4.621435999999999	70	10.176673999999998	150	8.1448	117	9.9452	129	14.6923	195	17.729464000000004	230	13.2065	200	5.06654	77	6.02058	95	8.43814	131	8.42478	105	6.7672	90	7.60358
Morus_notabilis_newGene_181	--	--	0	0	0	0	0	0	0	0	0.128386	2	0.194557	2	0.423422	5	0	0	0.219235	2	0	0	0	0	0	0	0.139372	2	0	0	0	0	0	0	0	0	0.100977	2	0	0	0.047144	1	0	0	0	0	0	0	0
Morus_notabilis_newGene_1810	--	--	0	0	0	0	0	0	0	0	0.764848	5	0	0	0	0	0	0	0.652198	4	0	0	0	0	0	0	0	0	0	0	0	0	0	0	0.697712	5	0	0	0	0	0.94205	7	0	0	0	0	0	0	0.522499
Morus_notabilis_newGene_1815	--	--	0	0	0	0	0	0	0	0	0	0	0.126271	2	0	0	0	0	0	0	0	0	0	0	0	0	0	0	0	0	0	0	0	0	0	0	0	0	0	0	0	0	0	0	0	0	0	0	0
Morus_notabilis_newGene_1816	--	--	0.190599	7	0.493848	16	0.273637	9	1.89023	57	1.81282	55	0.414955	13	1.6938	56	1.73756	56	3.9910240000000003	111	2.76689	84	3.13758	103	1.93916	61	0.342024	12	0.254321	9	0.25637	9	2.59819	74	1.4540520000000001	45	1.43394	51	1.4977310000000001	50	0.850442	30	1.4641479999999998	51	1.84696	54	2.62878	78	2.6662690000000002
Morus_notabilis_newGene_1817	--	--	0.102694	2	0	0	0	0	0.430598	4	0.47051	5	0.293038	3	0.936809	10	0.314012	3	0.757863	8	0.46004	5	0.574699	6	0	0	0.886209	9	0	0	0.478603	5	0.72532	7	0.906471	9	0.716024	9	0.582942	6	0	0	0.239425	3	0	0	0.397498	4	0.098282
Morus_notabilis_newGene_1819	--	--	10.307	204	3.47678	68	12.5614	241	8.65117	162	10.0938	191	11.1875	206	13.1826	269	9.05367	175	10.134	195	2.2409	45	8.40404	168	10.8993	221	5.9378	121	9.6405	210	8.20143	158	16.7987	329	14.4706	286	14.172	311	7.0453	144	4.93739	103	7.35501	168	25.2039	468	4.62403	86	3.53654
Morus_notabilis_newGene_1821	--	--	0.50029	9	0.299236	5	0.440792	7	1.30243	20	1.03138	16	0.800973	13	1.34958	23	1.13891	19	1.18107	19	1.20294	20	0.946201	16	0.762513	13	0.534346	9	0.534895	10	0.426594	7	1.43138	23	1.00672	17	1.63416	30	1.44745	25	0	0	0	0	1.19224	19	0	0	1.23297
Morus_notabilis_newGene_1824	--	--	0	0	0	0	1.19273	11	2.53919	22	3.69945	32	1.23698	11	0.820841	8	3.66085	32	0.906702	8	4.27186	39	6.57127	60	3.85096	36	3.82713	36	0.471052	5	0.605838	6	2.68328	24	2.43768	22	0.396808	4	1.77865	17	1.21615	12	2.04051	22	8.96044	76	4.76911	40	3.23902
Morus_notabilis_newGene_1826	--	--	0	0	0	0	0	0	0	0	0.179069	3	0	0	0.137404	2	0.491855	7	0.357245	5	0.277147	4	0.470348	7	0.332354	5	0	0	0	0	0	0	0	0	0.143179	2	0	0	0.595724	9	0.211685	4	0.43815	7	0.075107	1	0.155613	2	0.270275
Morus_notabilis_newGene_1829	--	LOC112094360	0.204203	5	0.04804	2	0.152075	4	0.333365	8	0.506146	12	0.419175	10	0.226416	6	0.234657	6	0.235501	6	0.081819	2	0.177649	5	0.227969	6	0.409642	10	0.298886	8	0.280174	7	0.645278	15	0.256581	6	0.426112	11	0.352547	9	0.163247	4	0.379455	11	0.109435	3	0.435131	10	0.297785
Morus_notabilis_newGene_183	--	--	0.572943	10	0.940234	16	1.70159	28	0.475556	8	0.47735	8	1.38465	22	0.977344	17	0.402273	7	1.23189	20	0.516616	9	0	0	0.465249	8	0.574867	10	0.44704	9	0.218184	4	0.099335	2	0.3295	6	0.764019	15	1.22782	21	0.705546	13	1.20856	24	0.984564	16	0.331336	6	0.150125
Morus_notabilis_newGene_1831	--	--	235.964	3430	197.508	2833	262.291	3703	62.2726	857	68.8417	957	66.1895	895	126.649	1897	82.0669	1168	116.027	1638	51.4255	754	86.1396	1264	170.844	2544	142.026	2123	150.542	2408	169.407	2396	154.471	2226	136.966	1990	104.844	1692	89.692	1348	111.939	1714	91.7091	1540	234.812	3206	65.9864	898	210.122
Morus_notabilis_newGene_1833	--	--	0	0	0	0	0	0	0	0	0	0	0	0	0	0	0	0	0	0	0	0	0	0	0	0	0	0	0	0	0	0	0	0	0	0	0	0	0	0	0	0	0	0	0	0	0	0	0
Morus_notabilis_newGene_1834	--	--	0	0	0	0	0	0	0	0	0	0	0	0	0	0	0	0	0	0	0	0	0	0	0	0	0	0	0	0	0	0	0	0	0	0	0	0	0	0	0	0	0	0	0	0	0	0	0
Morus_notabilis_newGene_1835	--	--	0	0	0	0	0	0	0	0	0	0	0	0	0	0	0	0	0	0	0	0	0	0	0	0	0	0	0	0	0	0	0	0	0	0	0	0	0	0	0	0	0	0	0	0	0	0	0
Morus_notabilis_newGene_1856	--	LOC21384594	0	0	0	0	0	0	0.111088	2	0	0	0	0	0.085967	2	0.124215	2	0	0	0.076616	2	0	0	0.044266	1	0	0	0	0	0.214164	3	0.391065	6	0	0	0	0	0.142628	3	0	0	0.14672	3	0	0	0	0	0
Morus_notabilis_newGene_1861	--	LOC21386700	0.303224	12	0.391236	15	0.407708	16	1.29642	48	0.388121	15	0.740348	27	0.732559	30	0.380172	15	0.142836	6	0.394436	16	0.757745	30	0.443636	18	0.268601	11	0.434041	19	0.21625	9	0.418377	17	0.620847	25	0.358403	16	0.61262	25	0.667705	28	1.06632	48	0.155287	6	0.416389	16	0.215122
Morus_notabilis_newGene_1862	--	--	0.947451	22	0.916796	21	0.586922	14	1.18515	26	2.2330479999999997	49	1.68706	36	1.7528599999999999	42	2.16041	49	2.34756	53	1.8626	43	1.44944	34	2.45896	58	1.01454	24	0.801372	21	0.945907	22	1.00676	23	0.460703	11	0.562537	15	1.86052	45	1.87207	46	1.52645	41	2.28538	50	1.63145	35	2.8235
Morus_notabilis_newGene_1864	--	--	0.385597	7	0.189079	4	0.634137	11	6.03356	101	8.02723	136	3.33585	53	1.57658	29	2.62344	44	2.25388	39	4.50955	78	4.59818	83	2.35716	43	3.2053	57	1.76092	35	1.52074	26	6.95599	118	7.9783729999999995	142	6.57829	124	3.77261	67	2.74556	50	4.92889	97	1.59114	27	7.31647	117	2.66331
Morus_notabilis_newGene_1865	--	LOC18046468	0.151942	3	0.044392	1	0.148494	3	1.82672	33	0.876887	16	0.766894	14	0.779554	15	1.62751	30	0.623649	12	1.19883	23	0.673337	13	0.293956	6	0	0	0.289312	6	0.110371	2	0.651337	12	0.383121	8	1.21759	26	1.31187	26	0.937431	19	1.40867	31	0.216112	4	1.02183	18	0.539531
Morus_notabilis_newGene_1869	--	--	0	0	0	0	0	0	0	0	0.182269	8	0.048534	2	4.2692	192	0.662132	29	1.56552	60	0	0	0.045333	2	0.146378	7	0.042551	2	0	0	0.047182	3	0	0	0	0	0.081171	4	0	0	0.030788	2	0.112032	6	0.206683	9	0.122682	5	0
Morus_notabilis_newGene_1870	--	--	1.62117	28	1.04153	18	1.91136	32	3.09278	50	2.63689	43	2.34242	37	3.69783	65	4.69712	78	5.71914	94	2.21818	38	1.83078	32	2.249	39	1.46362	26	1.31882	25	2.71712	45	2.98534	50	2.0881	36	2.28872	43	4.33052	76	2.28536	41	3.11985	61	2.2167	35	2.81586	45	2.71161
Morus_notabilis_newGene_1871	--	--	7.3421	110	1.67349	25	14.7812	215	12.9725	184	14.2205	204	11.5065	160	13.4299	207	3.15812	47	4.12454	60	1.70953	26	4.144	63	3.20899	50	5.09941	79	6.16608	102	4.20223	62	21.2095	314	23.5507	352	16.6253	276	5.72055	89	6.55807	104	3.99669	69	9.25834	130	3.87185	55	2.12932
Morus_notabilis_newGene_1873	--	--	0.7979240000000001	14	0.416538	8	0.534986	10	2.29088	42	2.00212	37	1.50481	27	2.11645	42	1.9353799999999999	36	1.9347	34	1.55959	31	0.436926	9	0.926248	19	1.40939	28	0.261986	6	0.1569	3	1.7982709999999997	32	1.66799	33	1.58176	32	1.58895	25	0.980323	18	1.09196	24	1.1139709999999998	18	1.37043	25	1.15018
Morus_notabilis_newGene_1879	--	--	0.399586	8	6.34509	121	3.76133	71	0	0	0.153479	3	0.165626	3	0.100985	2	0.470902	9	0.368015	7	0	0	0	0	0	0	0.050601	2	0	0	0	0	0	0	0	0	0	0	0.050343	2	0	0	0	0	0	0	0	0	0
Morus_notabilis_newGene_188	--	--	6.76832	296	5.34092	231	5.05507	215	6.80498	282	7.64704	320	9.74291	397	11.4101	515	7.81215	335	9.2727	394	4.14606	183	2.37127	105	3.03999	137	6.52061	294	8.02959	387	5.62382	240	6.67011	290	6.47043	283	9.68858	471	7.55741	342	7.37115	340	7.3118	370	4.45938	184	4.77268	196	3.84044
Morus_notabilis_newGene_1883	--	--	0	0	0	0	0	0	0	0	0	0	0	0	0	0	0.374176	3	0	0	0	0	0.134785	2	0	0	0	0	0	0	0	0	0	0	0	0	0	0	0	0	0	0	0	0	0	0	0	0	0
Morus_notabilis_newGene_1886	--	--	0	0	0	0	0	0	0.042366	1	0.349806	8	0	0	0	0	0	0	0	0	0	0	0	0	0.361854	8	0	0	0.206075	5	0	0	0	0	0	0	0	0	0	0	0.208733	5	0	0	0.234423	5	0	0	0.155113
Morus_notabilis_newGene_1889	--	LOC109122762	0.188064	7	0.184038	6	0.060863	2	0.472977	16	0.711078	23	0.408089	13	0.223948	8	0.174474	6	0.697003	23	0.176052	6	0.276873	10	0.124951	5	0	0	0	0	0	0	0.283587	10	0.29905	10	0.571813	19	0.528068	16	0.2753	10	0.423993	17	0.12868	4	0.489666	16	0.144816
Morus_notabilis_newGene_189	--	--	0.645523	13	0.789099	16	1.14445	23	0.970152	19	0.867532	17	1.25666	24	1.72155	36	1.84122	37	0.834844	17	0.752818	16	0.733967	15	1.00118	21	1.49428	31	1.23154	28	1.85197	37	1.42096	29	0.855851	18	1.08933	25	1.22613	26	1.01841	22	1.19097	28	0.574769	11	0.849996	17	1.0829
Morus_notabilis_newGene_1890	--	LOC21395442	0.253613	14	0.095977	7	0.317386	21	1.12299	62	1.5623	96	1.32054	78	0.41046	20	0.353632	24	0.443043	30	0.573471	40	0.365641	25	0.164744	12	2.66698	165	2.15723	134	2.1409	125	1.21422	73	1.14852	78	1.3931430000000002	86	0.554744	39	0.427008	31	0.538199	43	0.514381	33	0.731416	47	0.782224
Morus_notabilis_newGene_1891	--	LOC103343912	0	0	0	0	0.142542	2	0.690629	8	0.341714	4	0.52434	6	0.216318	3	0.830687	9	0	0	0.502243	6	0.314336	4	0	0	0.305118	4	1.0687	13	0.466437	5	0.162248	2	0.883773	10	0.775245	10	0.302528	4	0.352257	5	0.607655	8	0	0	0.19612	2	0.397935
Morus_notabilis_newGene_1893	--	LOC21412567	0.331441	12	0.142899	6	0.199065	7	0.797923	27	0.785911	27	0.891547	30	0.735995	28	0.491265	18	0.42124	15	0.961307	35	0.532753	20	0.317827	12	0.571896	22	0.306128	13	0.30311	11	0.734483	26	0.620451	23	0.962484	39	0.446755	17	0.129848	5	0.434785	18	0.518299	18	0.838997	29	0.24637
Morus_notabilis_newGene_1897	--	--	5.77039	152	14.2923	372	6.25789	160	0.23221	6	0.555347	14	1.25829	31	0.54601	15	0.164492	5	0.362265	10	0.068415	2	0.092489	3	0	0	0.762929	21	0.796798	24	1.33382	35	0	0	0.056154	2	0.499202	15	0.172233	5	0.486544	14	0.05091	2	0.222858	6	0.079832	2	0.103447
Morus_notabilis_newGene_19	--	--	96.6787	1260	31.9271	411	159.081	2014	137.795	1699	114.027	1421	127.578	1546	171.105	2298	219.767	2804	233.336	2952	3.45554	46	93.6079	1231	56.4533	754	258.42	3463	432.416	6200	201.41	2553	342.27	4421	225.193	2933	168.877	2443	139.871	1884	256.709	3524	137.646	2073	37.8856	464	25.2808	309	61.9356
Morus_notabilis_newGene_1905	--	--	13.1094	204	5.82769	90	15.9619	241	28.262	415	27.7104	411	20.665	298	10.897	175	13.7936	210	19.1594	289	6.15394	97	10.9097	171	10.0273	160	5.64041	90	14.4784	247	8.28585	125	44.8702	690	33.0681	513	29.2287	503	14.1722	228	18.4081	301	15.0218	269	15.9743	233	10.9808	160	12.9333
Morus_notabilis_newGene_1906	--	--	0	0	0	0	0.077926	2	0.244335	4	0.338931	6	0	0	0.714639	13	0	0	0	0	0	0	0	0	0	0	0.183816	4	0	0	0	0	0	0	0	0	0	0	0	0	0.085053	2	0	0	0.128923	2	0.144355	3	0.108669
Morus_notabilis_newGene_191	--	--	0.717678	7	0.714619	7	1.09588	11	2.57114	24	2.46221	23	4.66084	42	2.31666	23	0.93752	9	1.1293	11	3.23344	32	4.00391	39	2.87545	29	4.49727	45	3.83867	41	3.20122	30	0.902887	9	1.18827	12	2.97972	32	2.39719	24	2.26223	23	1.93291	22	1.9971	19	2.4641	23	1.44311
Morus_notabilis_newGene_1911	--	--	0	0	0	0	0	0	0.408334	3	0	0	0	0	0	0	0.157122	1	0	0	0.249393	2	0	0	0	0	0	0	0	0	0	0	0.114915	1	0	0	0.817606	6	0	0	0	0	0	0	0	0	0	0	0
Morus_notabilis_newGene_1912	--	--	2.5201	55	2.87656	57	2.84932	44	3.09783	64	2.74553	58	2.6510670000000003	49	2.98572	68	2.73473	59	4.30567	92	3.49799	77	3.66094	81	4.30609	97	1.9137	43	1.39914	34	1.84642	36	5.1620729999999995	100	3.79093	83	3.4201889999999997	80	3.41355	77	2.84926	66	5.6387	137	6.4175	132	3.63296	75	3.43778
Morus_notabilis_newGene_1915	--	--	0	0	0	0	0	0	0	0	0.369761	3	0	0	0	0	0.115278	1	0	0	0.284964	3	0	0	0	0	0	0	0.344663	4	0	0	0.399361	4	0	0	0	0	0	0	0	0	0.151558	2	0	0	0	0	0
Morus_notabilis_newGene_1919	--	--	8.42843	99	6.76865	79	8.8469	101	9.08945	101	9.78007	110	11.2036	123	11.6947	142	12.0806	139	9.72274	111	12.9824	154	8.67747	103	6.68814	81	12.9274	156	9.29837	120	5.20236	60	7.00085	82	7.18377	85	7.77682	102	9.25558	113	9.79197	121	10.2575	139	9.45941	105	13.7309	151	10.3382
Morus_notabilis_newGene_1920	--	--	6.60093	173	7.62688	197	9.31075	236	4.69363	116	4.64335	116	4.62079	113	9.25981	249	9.19297	235	10.5304	267	9.53045	251	8.0384	212	12.1535	325	7.10951	191	7.64812	220	8.72974	222	6.30437	164	8.20211	214	4.71927	137	12.8342	347	8.64459	238	8.33722	252	10.3651	255	8.84184	216	17.1028
Morus_notabilis_newGene_1921	--	LOC21400530	0	0	0	0	0	0	0.030028	1	0	0	0.03055	1	0.203631	4	0.533157	9	0.165421	3	1.06069	19	0.372742	7	0.847951	16	0	0	0.0494	1	0	0	0	0	0	0	0.145349	3	0.10811	2	0	0	0.179012	4	0.060485	1	0.447913	8	1.16304
Morus_notabilis_newGene_1923	--	--	1.41713	13	0	0	0	0	2.53765	22	1.42292	13	2.06909	18	1.65581	16	0.887026	8	2.49583	22	1.24357	12	0.302327	3	1.06439	10	2.81641	26	1.17119	12	1.31478	12	1.83551	17	2.11436	19	2.67104	27	0.636346	6	0.895228	9	1.61075	17	0.7698	7	1.08302	10	0.961566
Morus_notabilis_newGene_1924	--	LOC21394105	25.959766000000002	1314	17.0707	861	25.5483	1284	21.448940999999998	1119	23.7033	1153	25.4496	1209	19.4746	1111	28.723311000000002	1436	22.835262999999998	1147	35.2767	1831	26.7957	1479	29.9227	1572	25.0932	1316	18.847	1057	20.4674	1021	21.745879000000002	1111	21.1249	1167	19.8415	1120	25.7491	1365	22.4778	1205	21.7802	1280	36.6368	1771	35.996	1719	34.8289
Morus_notabilis_newGene_1929	--	--	0	0	0	0	0	0	1.76871	16	0.522808	5	0.791552	7	0.539454	6	0.259214	3	0	0	0.852299	9	0	0	0	0	0	0	0.393739	5	0	0	0	0	0.624357	6	1.1499	13	0.377788	4	0.599569	7	0.99574	11	0.191796	2	0.978877	9	0.724939
Morus_notabilis_newGene_1930	--	--	8.2995	215	9.40028	240	7.91355	199	15.8625	388	13.0535	323	12.3285	296	14.0402	374	16.0422	406	18.7485	470	13.1557	343	11.171	291	9.51155	252	9.82775	261	6.8163	194	7.10269	179	11.9222	305	10.5271	272	12.8535	369	13.5027	361	12.9493	353	13.5337	404	9.16885	223	13.6901	331	11.9905
Morus_notabilis_newGene_1932	--	--	0.156029	2	0	0	0	0	0	0	0	0	0	0	0	0	0.203099	3	0.337839	5	0	0	0.51097	7	0.136037	2	0	0	0	0	0	0	0.439125	6	0.42772	6	0.265602	4	0.114112	2	0.27395	4	0.220214	4	0	0	0.238257	3	0.23493
Morus_notabilis_newGene_1934	--	--	0	0	0.252109	7	0.435734	11	3.52359	87	4.11176	102	1.43497	35	1.27659	34	0.844727	22	0.863246	22	1.0707229999999999	29	0.978983	26	0.478478	13	0.382469	11	0.388832	12	0.296122	8	1.67968	43	1.5732	41	2.90758	84	1.3686980000000002	37	0.626348	18	1.20243	36	0.952225	24	1.4184	35	0.5509090000000001
Morus_notabilis_newGene_1938	--	--	0	0	0	0	0	0	0	0	0	0	0	0	0	0	0	0	0	0	0	0	0	0	0	0	0.612939	6	0	0	0	0	0	0	0	0	0	0	0.14365	2	0	0	0	0	0	0	0	0	0
Morus_notabilis_newGene_1946	--	--	0	0	0	0	0	0	0	0	0	0	0.787658	18	6.21084	138	0	0	1.89306	38	0	0	0	0	0	0	0	0	0	0	0	0	0	0	0	0	0	0	0	0	0	0	0	0	0	0	0	0	0
Morus_notabilis_newGene_1947	--	--	0.550432	6	0.630002	9	0	0	0	0	0.360601	6	0.452557	5	0	0	0	0	0	0	0	0	0	0	0	0	0.325209	4	0.136598	2	0.250268	4	0.094775	1	0	0	0	0	0	0	0.151589	2	0.503967	8	0	0	0	0	0
Morus_notabilis_newGene_1948	--	--	12.0287	444	9.729975999999999	352	12.9441	462	8.39788	294	10.510518000000001	372	11.1858	385	5.93915	227	5.9417539999999995	215	5.771655000000001	207	4.10697	153	4.841728000000001	180	8.83765	335	9.79912	372	11.6418	471	11.315	407	12.5189	458	10.5212	384	8.548656000000001	351	8.03472	307	7.31073	285	6.90202	294	8.98439	311	4.96393	169	9.1532
Morus_notabilis_newGene_195	--	LOC112092575	5.730408000000001	195	4.821578000000001	169	2.4920780000000002	78	7.58428	221	10.884276000000002	296	7.576290999999999	200	8.07759	270	19.586	553	15.524697999999997	429	20.572	687	10.353	346	16.4739	579	13.031730999999999	361	8.26923	254	12.1149	319	3.3345350000000002	108	6.80516	231	8.30181	246	14.700313999999999	429	14.495804000000001	431	16.8584	529	9.55322	312	7.982363999999999	215	10.3527
Morus_notabilis_newGene_1950	--	--	0.338128	15	0.152354	5	0.199955	9	0.41000499999999995	15	0.174114	7	0.214949	9	0.150304	7	0.032072	2	0.310041	11	0.226465	9	0.250038	10	0	0	0.722031	26	0.521793	23	0.155448	5	0	0	0.150144	7	0.380625	16	0.254045	11	0.588848	24	0.243779	9	0	0	0.208597	8	0.339735
Morus_notabilis_newGene_1951	--	--	1.5095490000000003	58	0.858555	38	0.8614379999999999	45	3.1575110000000004	136	2.30078	115	2.00256	89	2.31439	86	3.27478	135	2.53151	108	2.7350060000000003	100	2.322924000000001	116	1.7635509999999999	78	1.16446	56	0.8031889999999999	49	1.1203450000000001	61	1.76456	105	2.52574	115	1.5866189999999998	82	1.9147229999999997	101	2.7179830000000003	100	1.98693	103	2.2602059999999997	91	1.76249	60	1.7909860000000002
Morus_notabilis_newGene_1952	--	--	0.430765	26	0.121028	8	0.777052	45	0.996863	56	0.67621	39	0.868145	48	0.539279	33	0.573785	34	0.154354	9	0.46694	28	0.614589	37	0.62206	38	0.131093	8	0.253834	17	0.231723	14	0.584105	35	0.770088	46	0.939926	62	0.466678	29	0.497997	32	0.272613	19	0.200764	12	0.796521	45	0.570173
Morus_notabilis_newGene_1958	--	--	49.1771	816	51.2138	838	44.901	724	20.9302	329	24.6013	390	17.6209	272	25.0473	428	21.3399	347	24.8579	401	26.438	442	35.5311	595	43.257	735	20.9376	357	21.1501	386	26.7067	431	41.7315	686	36.703	609	25.3088	466	31.9902	549	26.9945	472	25.206	483	54.5289	850	25.2733	392	49.1139
Morus_notabilis_newGene_1959	--	--	7.418592000000001	324	5.20926	208	11.331169999999998	439	16.619780999999996	665	12.856	527	11.965511999999995	478	8.900734000000002	423	18.116658000000005	784	12.711997000000002	542	24.0207	1031	16.7674	746	20.5233	906	7.226109000000001	314	7.48039	323	6.937061000000001	282	18.6794	773	19.9549	830	13.6877	640	16.0135	702	15.323	708	14.2337	701	26.964055000000002	1091	29.0435	1176	40.58875500000002
Morus_notabilis_newGene_196	--	LOC112092090	0	0	0	0	0	0	0	0	0	0	0	0	0	0	0.234914	3	0	0	0	0	0	0	0	0	0	0	0	0	0.218921	2	0	0	0.045251	1	0	0	0	0	0	0	0	0	0.168483	2	0	0	0
Morus_notabilis_newGene_1965	--	--	5.43835	130	3.35836	79	3.12289	72	8.46913	191	8.3435	190	7.31861	162	5.13162	126	4.87852	114	4.70904	109	3.54551	85	4.92295	118	3.25429	80	5.25841	129	3.8857	95	4.00728	93	9.9562	235	10.5943	252	9.68255	256	6.91294	170	7.44613	187	7.11557	196	5.02975	113	3.13623	70	5.42945
Morus_notabilis_newGene_1968	--	LOC21387073	0.315387	5	0	0	0.734383	12	0.736982	11	0.32991	5	0.686659	10	0	0	0.067849	2	0.065328	1	0.063799	2	0	0	0	0	1.314	22	0.518787	9	0.567849	9	0.503277	8	0.247876	4	1.2513	22	0	0	0	0	0	0	0	0	0	0	0
Morus_notabilis_newGene_198	--	--	0.659234	20	1.25226	38	0.925306	28	0.996176	29	1.33208	39	0.787298	23	0.503543	16	1.36939	41	1.67822	50	0.637021	20	1.0791250000000001	33	0.785658	25	0.883888	28	0.163687	6	0.192404	6	0.934835	28	0.8037909999999999	25	0.774988	26	0.430126	15	0.975088	32	1.00739	36	0.860221	25	1.1705	34	0.661678
Morus_notabilis_newGene_1985	--	LOC21399214	1.61463	14	0.703797	6	3.21386	27	0.119892	1	2.58715	21	3.85386	30	0.110845	1	1.66692	14	0.109426	1	2.72439	23	0	0	1.47431	13	2.73936	24	0.578234	6	3.09731	26	0.242176	3	2.64268	23	0.147863	2	2.79614	25	2.06926	19	1.05059	11	3.42909	27	0.729784	6	3.16647
Morus_notabilis_newGene_199	--	--	3.7752620000000006	50	1.87675	36	6.24356	66	18.0453	213	18.2261	214	13.0648	149	16.349	214	16.036	182	9.04548	114	6.44782	84	14.466	165	5.66763	76	6.46882	81	7.5153	109	4.59592	57	6.793932999999999	127	11.1818	153	11.7747	178	10.2948	130	5.54188	81	5.19661	112	10.5633	125	6.2403	67	4.08154
Morus_notabilis_newGene_1993	--	--	0.299315	7	0.321234	12	0.135802	5	0.07071	1	0.31983700000000004	10	0.372619	13	0.709593	23	0.36707199999999995	9	0.388963	15	0	0	0.297207	11	0.23849700000000001	10	0.271347	5	0.205621	8	0.136719	5	0.120793	6	0.22901	7	0.6997199999999999	28	0.610608	24	0	0	0.44425499999999996	20	0.282443	9	0.14010899999999998	6	0.365746
Morus_notabilis_newGene_1994	--	--	0.083313	2	0.247004	5	0.146823	3	0.37316	7	0.883652	15	0.297967	5	0.406893	8	0.568429	10	0.322121	6	0.476925	9	0.543419	10	0	0	0.107405	2	0.426517	9	0	0	0.670542	12	0.678662	12	0.358153	7	0.445432	8	0.20821	4	0.310278	7	0	0	0.593335	10	0.382207
Morus_notabilis_newGene_1995	--	--	0.734017	76	1.01577	103	0.892852	90	0.16107	16	0	0	0	0	1.43961	153	21.7507	2187	14.9533	1491	67.8334	7018	29.2743	3034	33.3993	3513	0.100392	11	0.032101	4	0.044518	5	0.364217	38	0.176989	19	0.129837	15	21.9877	2334	17.1218	1853	26.9018	3192	5.77712	558	18.4724	1774	24.1499
Morus_notabilis_newGene_1996	--	LOC115697626	0.116404	4	0	0	0	0	0.835248	24	0.503478	15	0	0	0	0	0.101268	3	0.410081	12	0	0	0	0	0	0	1.94088	60	0.851293	28	0.565141	17	0	0	0.334896	10	0.801512	27	0.224394	7	0	0	0.275109	10	0.128943	4	0	0	0
Morus_notabilis_newGene_1997	--	--	0.580052	21	0.12961	5	0.378193	15	0.544163	20	0.907432	30	0.536654	20	0.531639	22	0.273256	11	0.605976	23	0	0	0	0	0	0	2.51272	91	0.713708	31	0.422539	14	0.318167	12	0.461629	18	0.444713	20	0.451945	18	0.087601	4	0.447293	20	0.048736	2	0	0	0
Morus_notabilis_newGene_2	--	--	9.07783	77	10.018	84	7.71504	64	3.23529	26	3.78103	31	3.75086	30	3.86037	34	2.40283	20	4.49201	37	2.87202	25	4.62178	40	5.14178	45	9.96046	87	6.09936	57	12.9909	107	4.08678	35	3.96759	34	3.40311	32	3.25421	29	3.99844	36	3.33151	33	7.23678	58	3.51358	28	5.15057
Morus_notabilis_newGene_2001	--	--	0	0	0.174551	2	0	0	0	0	0	0	0	0	0	0	0	0	0	0	0.163553	2	0	0	0	0	0.335028	5	0	0	0	0	0	0	0	0	0.149992	2	0.195771	3	0.208754	3	0.205361	3	0	0	0.089631	1	0.100925
Morus_notabilis_newGene_2002	--	--	0.291872	10	0.349038	12	0.560196	19	0.581951	19	0.728539	24	0.502145	16	3.09273	109	7.6132	255	6.68288	221	17.2859	594	8.65985	299	14.0571	492	0.065359	3	0.044392	2	0.234584	8	0.255368	9	0.175965	6	0.394307	15	6.51105	229	2.99725	108	6.557125999999999	258	6.3037920000000005	203	13.6716	436	9.7293
Morus_notabilis_newGene_201	--	--	0	0	0	0	0	0	0.265695	2	0	0	0	0	0	0	0	0	0	0	0	0	0	0	0	0	0	0	0	0	0	0	0	0	0	0	0	0	0.45443	4	0	0	0	0	0	0	0	0	0
Morus_notabilis_newGene_2010	--	--	0.462648	38	0.212677	17	0.22914999999999996	18	0.767673	59	0.736903	53	0.918536	66	0.643363	47	1.16924	84	1.19327	82	2.63291	208	1.68409	125	1.7181	133	0.393781	32	0.74815	38	0.357683	30	0.279733	22	0.304601	19	0.17858000000000002	15	1.70858	142	1.16415	97	2.32747	185	0.870807	56	2.31463	166	1.2499
Morus_notabilis_newGene_2017	--	--	0	0	0	0	0	0	0.117088	1	0.112005	1	0	0	0	0	0	0	0	0	0.890533	9	0.651349	6	0.641684	6	0.194623	2	0	0	0	0	0	0	0.249052	3	0	0	0	0	0	0	0	0	0.116356	1	0.345841	3	0.206248
Morus_notabilis_newGene_2019	--	--	0.703249	19	1.89025	47	2.00993	49	4.02805	89	4.1123650000000005	89	3.1761160000000004	65	5.74892	142	7.209744000000001	162	7.33455	175	3.89701	101	7.643293999999999	192	4.90375	120	2.07593	51	1.92934	46	2.2677120000000004	51	5.80277	128	5.444903999999999	120	4.12196	106	4.072941999999999	98	2.21667	53	3.7447369999999998	109	5.17673	116	6.964574000000001	163	4.667573999999999
Morus_notabilis_newGene_202	--	LOC112092914	3.38797	189	3.35403	182	4.64934	248	13.445219999999999	700	12.196000999999999	649	13.9248	710	9.20965	521	10.429060999999999	565	8.6522	461	9.44301	527	7.58361	420	5.61125	316	7.29461	412	6.9843079999999995	424	4.949847999999999	267	8.8684	482	9.89926	547	13.5233	827	11.568145000000001	661	10.134	586	11.934410999999999	760	6.28329	328	10.2788	527	7.70768
Morus_notabilis_newGene_2025	--	--	2.45918	45	1.37219	25	1.73409	31	9.43381	161	10.5321	182	7.36763	124	6.32844	118	5.878362999999999	104	3.15947	56	5.67193	103	5.97994	109	4.36204	81	3.40474	64	3.85084	77	2.52358	45	8.12663	145	10.0579	181	8.54953	171	6.050573999999999	113	4.01265	76	7.867731999999999	164	4.11433	70	6.10675	103	4.16226
Morus_notabilis_newGene_2026	--	--	2.87742	60	2.19621	46	3.35527	68	14.0732	278	17.4109	347	8.55412	166	6.15273	133	7.59087	155	6.56003	133	8.34063	176	7.42387	157	4.86477	104	4.92255	106	4.83689	111	3.66	75	17.2932	358	14.148	295	14.3001	331	6.60874	143	8.8511	195	6.90467	167	6.5012	128	8.27708	162	8.10196
Morus_notabilis_newGene_2029	--	LOC21404300	4.2770079999999995	138	2.53287	97	2.71225	104	2.0374589999999997	81	1.819	74	2.0848850000000003	84	1.1355700000000002	47	2.36008	98	1.74879	74	1.7393	73	1.3594249999999999	59	1.02429	44	6.719602999999999	254	3.61017	164	4.76431	177	1.8661	78	1.38055	58	3.2403340000000003	131	2.6971870000000004	116	1.4021180000000002	62	3.05055	116	1.5894	40	2.6822509999999995	98	1.3761490000000003
Morus_notabilis_newGene_203	--	--	77.9519	1478	161.46662600000002	3020	76.3606	1407	70.5424	1266	90.817	1646	82.3501	1451	101.907	1991	44.383317999999996	825	63.1728	1163	17.1943	330	33.844266000000005	649	47.21920399999999	918	49.3618	964	43.5338	908	61.01042799999999	1126	77.7267	1460	77.9455	1476	97.9123	2060	51.0973	1001	41.001552999999994	819	84.28934199999999	1846	55.671	993	30.0898	535	21.006121999999998
Morus_notabilis_newGene_2032	--	LOC21404300	0.79847	21	0.128603	4	0.38691299999999995	10	0.207227	7	0.322737	9	0.254569	6	0.082045	3	0.31070600000000004	9	0.425824	11	0.335955	10	0.159024	5	0.296994	8	0.625296	16	0.991905	27	0.634725	17	0.330798	10	0.36797	11	0.419207	12	0.615956	16	0.323544	8	0.065934	2	0.077824	2	0.304377	8	0.221752
Morus_notabilis_newGene_2036	--	LOC116124234	0.81516	11	0	0	0	0	0	0	5.00492	64	0	0	2.99661	42	1.65098	22	0	0	0	0	0	0	0	0	0	0	0	0	2.22688	29	0	0	0	0	4.47118	67	0	0	2.54802	36	0	0	0	0	0	0	0
Morus_notabilis_newGene_2042	--	--	0.657803	21	0.379334	12	1.41831	42	4.10202	109	3.23165	92	2.0501099999999997	68	1.97293	65	2.29625	66	2.4812809999999996	73	2.00148	65	1.1830289999999999	38	0.6718230000000001	20	2.2039	74	1.0143	40	1.43519	47	2.89787	90	4.09194	123	4.37201	141	1.42484	46	1.70095	53	1.9090150000000001	70	1.23614	40	2.16875	61	0.9996889999999999
Morus_notabilis_newGene_2044	--	--	0.259339	3	0	0	0.396655	4	1.87952	15	1.01927	8	1.17853	9	1.16054	10	0.890371	7	0.879755	7	0.803201	7	0.158326	2	0.682252	6	0.97189	8	0.487887	5	0.817883	7	2.07834	17	1.14579	10	1.77188	16	1.27758	11	0.572915	5	0.565213	6	0.446927	4	1.0541	8	1.17138
Morus_notabilis_newGene_2045	--	--	0.169521	4	0.345985	7	0.436701	9	0.967588	18	2.15869	40	0.939515	18	0.442153	9	0.816941	16	0.489705	10	1.30334	26	0.557008	12	0.993586	21	0.620188	13	0.278019	7	0.275503	6	0.974551	20	1.07939	22	1.1103340000000002	26	1.1937	24	0.9284049999999999	19	0.913122	21	0.398066	8	1.14256	20	1.34846
Morus_notabilis_newGene_2047	--	--	0.298579	4	0	0	0	0	0.084802	2	0.376239	5	0.631357	8	0.076823	1	0.155217	2	0.080995	1	0	0	0	0	0	0	0.375117	5	0.305183	5	0.475179	6	0	0	0.695994	9	0.665735	10	0.231842	4	0	0	0	0	0	0	0	0	0
Morus_notabilis_newGene_2048	--	--	0.732303	19	0.9014249999999999	22	2.01783	47	5.9383680000000005	138	4.30982	101	4.72976	106	1.61601	42	3.02245	70	1.75683	36	3.10826	75	2.5958040000000002	62	1.68333	41	4.94103	124	3.56419	93	1.11903	21	4.43615	106	4.86395	115	5.11357	135	2.45055	59	2.41	60	2.6659539999999997	76	1.61926	36	2.76843	59	1.9882140000000001
Morus_notabilis_newGene_2049	--	LOC21401804	0.117076	2	0	0	0.423287	5	0	0	0	0	0.308262	3	0	0	0	0	0	0	0	0	0	0	0	0	0.196313	3	0.9673939999999999	11	0.518795	5	0	0	0	0	0	0	0	0	0	0	0	0	0	0	0	0	0
Morus_notabilis_newGene_2051	--	LOC112094409	0.312938	4	0	0	0.586681	6	0.540853	6	1.36411	13	0.659437	7	0.224902	3	0.49877	5	0.799387	8	0.236201	3	0.183903	2	0	0	0	0	0	0	0.288721	3	0.294294	3	0.349672	4	0.296279	4	0.44893	5	0.14549	2	0.76879	9	0.078928	1	0.677654	7	0.289134
Morus_notabilis_newGene_2052	--	LOC21401804	0	0	0	0	0.378143	6	0.175745	3	0.424956	6	0.615195	9	0	0	0.134813	2	0	0	0	0	0	0	0	0	0.59104	9	1.33354	21	0.972894	14	0.626937	9	0.530655	8	0.523352	9	0	0	0.109233	2	0	0	0.176005	3	0	0	0
Morus_notabilis_newGene_2053	--	--	0	0	0	0	0	0	0	0	0	0	0.888231	9	0	0	0	0	0.152537	2	0	0	0	0	0	0	0	0	0	0	0	0	0	0	0	0	0	0	0	0	0	0	0	0	0	0	0.17954	2	0
Morus_notabilis_newGene_2056	--	--	0	0	0.200301	3	0.280053	4	0.776789	11	0.380077	6	0.109695	2	0	0	0	0	0.554292	8	0	0	0	0	0	0	0.923208	14	1.50105	25	0.892016	13	0	0	0	0	0.210316	4	0	0	0	0	0	0	0	0	0	0	0
Morus_notabilis_newGene_2057	--	--	0	0	0	0	0	0	0.25429999999999997	4	0	0	0	0	0.262974	5	0	0	0.155425	2	0.640927	9	0	0	0.677683	9	0.132635	2	0	0	0.10682	2	0	0	0.226765	3	0	0	0	0	0	0	0	0	0.274679	4	1.54078	20	0.549816
Morus_notabilis_newGene_2059	--	--	1.46469	58	1.39317	60	1.21581	35	3.48956	156	4.50675	172	4.25339	157	3.08084	143	5.60701	219	3.95594	144	3.03142	144	3.68942	176	2.83995	137	1.8095269999999999	69	1.51603	72	1.14693	53	3.46229	142	3.34061	150	2.27617	119	3.7960030000000002	153	2.9153599999999997	117	3.58667	157	3.81192	135	5.547986000000001	219	4.1066970000000005
Morus_notabilis_newGene_2063	--	--	1.01106	38	0.455194	17	1.85476	67	0.189235	7	0.170583	6	0.056705	2	0	0	0	0	0	0	0	0	0	0	0	0	4.59856	174	1.64556	67	0.974406	35	0.312078	12	0.703401	26	0	0	0	0	0	0	0	0	0	0	0	0	0
Morus_notabilis_newGene_2068	--	--	0.292204	2	0	0	0.365404	3	0.330221	2	0.692458	5	1.61353	10	0.87547	6	0.336484	3	0.22985	2	0.713999	5	0	0	0.450252	3	0.347216	3	0	0	0	0	0	0	1.13677	8	0	0	0	0	0.188629	2	0.409308	3	0.552052	4	0.958915	6	1.04182
Morus_notabilis_newGene_2075	--	--	0	0	0	0	0	0	0	0	0	0	0	0	0.477806	8	0.440017	7	0.526719	8	0.270315	4	0	0	1.0071	15	0.179278	3	0	0	0.668528	10	0	0	0	0	0	0	0.371521	6	0	0	0.555295	10	0.410268	6	0.165412	3	0
Morus_notabilis_newGene_2081	--	LOC112090976	0	0	0	0	0	0	0	0	0	0	0	0	0	0	0	0	0.308928	3	0	0	0	0	0	0	0	0	0	0	0	0	0	0	0	0	0	0	0	0	0	0	0.653381	8	0	0	0	0	0
Morus_notabilis_newGene_2084	--	--	1.42389	23	0.888906	15	1.79225	28	0.779102	12	1.92532	27	1.49085	22	1.15385	19	2.93987	41	1.47768	25	1.8805079999999998	30	1.17261	21	1.54261	23	1.53361	27	1.24879	18	1.25255	19	1.37003	24	0	0	1.59136	29	2.50008	40	2.38299	40	1.09897	19	1.23538	20	1.06623	16	1.93762
Morus_notabilis_newGene_2095	--	--	1.8396	62	2.1766639999999997	59	1.80284	59	3.35271	93	4.82867	132	2.81132	74	2.27677	79	3.19261	105	2.73496	89	3.32694	92	4.43989	150	3.17751	99	2.47169	85	2.47559	91	1.38226	45	5.42565	160	4.76208	159	3.45133	128	2.60059	90	3.00018	106	3.00669	116	4.14045	130	3.62242	113	5.20005
Morus_notabilis_newGene_2099	--	--	13.5735	375	17.5575	478	13.3502	358	4.70456	123	6.39041	169	4.50806	116	7.84638	223	8.32392	225	8.46838	227	6.05114	169	6.68324	186	10.9328	309	9.27597	263	7.21436	219	8.54492	230	5.73092	157	4.94612	137	6.27216	192	9.79084	279	10.9573	319	9.83085	314	10.215	265	5.42443	140	10.7884
Morus_notabilis_newGene_2100	--	--	4.709921000000001	108	3.8068730000000004	96	4.598927000000001	111	8.498731999999999	189	8.68896	182	5.31337	131	7.533415999999999	182	7.177027999999999	174	7.676557000000001	168	7.3192960000000005	188	8.265671000000001	187	6.621117000000001	159	7.51092	165	4.93377	144	4.99325	128	11.227844999999999	253	10.2514	249	6.631545000000001	179	6.3381	170	7.98981	203	6.75685	187	5.54645	121	7.07801	153	7.161785999999999
Morus_notabilis_newGene_2101	--	--	0	0	0	0	0	0	0	0	0	0	1.06659	8	0	0	0	0	0	0	1.02324	9	0	0	0	0	1.184	10	0	0	0	0	0	0	0.595028	5	0	0	0.809756	7	1.30593	12	1.97796	19	0	0	1.2234	10	0.425307
Morus_notabilis_newGene_2102	--	--	0	0	0.238836	8	0.123196	4	0.222525	7	0	0	0.111247	4	0.742041	24	1.07129	33	0.975688	30	0.744537	24	0.549799	18	1.03289	34	0	0	0.151401	6	0.089461	3	0	0	0.049734	2	0	0	0.687217	23	0.285085	10	0.132931	5	0.129734	4	0.440833	13	0.18121
Morus_notabilis_newGene_2103	--	--	3.80049	185	4.03593	213	5.18349	281	6.509492999999999	297	6.65686	324	7.26349	348	5.16164	245	3.34122	161	2.90794	155	4.47584	240	3.52147	170	2.10906	121	4.640759999999999	249	5.24658	287	6.86022	338	8.63611	386	7.05619	337	6.37279	370	3.4976	198	4.2772	237	3.13404	181	6.23901	291	3.4472500000000004	149	4.01603
Morus_notabilis_newGene_2105	--	LOC112093953	0	0	0.592901	6	0	0	3.75444	36	0	0	2.65289	29	0	0	0	0	0	0	0	0	0	0	0	0	1.37026	17	1.56681	18	0	0	0	0	2.76346	34	2.34678	27	0	0	0	0	0	0	0	0	0	0	0
Morus_notabilis_newGene_212	--	--	0.573986	13	1.00701	23	0.656477	15	1.32472	29	1.70455	37	1.59102	34	1.96966	46	1.16357	26	1.53677	34	1.80739	41	1.27736	29	1.16089	27	0.613149	15	1.01206	25	0.53233	12	1.19039	27	1.19975	27	0.793948	20	1.64544	39	2.02636	48	0.651506	17	2.75862	59	1.8088	38	1.57102
Morus_notabilis_newGene_2125	--	--	0.050827	2	0.263613	8	0	0	0.344891	10	0.269785	8	0.184991	6	0.423687	14	0	0	0.337914	10	0	0	0	0	0	0	0.155633	5	0.158361	6	0.157443	5	0	0	0	0	0.414884	14	0	0	0	0	0	0	0	0	0	0	0
Morus_notabilis_newGene_2130	--	LOC112093209	1.00513	20	0.502765	10	1.58508	31	8.65741	162	5.13056	97	2.92381	54	13.641	278	9.10153	176	11.5909	223	0.651725	13	1.41956	29	3.59177	73	0.545668	12	0.819062	18	1.75948	34	4.99763	98	5.23166	104	7.07891	156	8.52933	174	10.9559	228	6.13865	140	7.64215	142	4.93789	92	3.62371
Morus_notabilis_newGene_2133	--	--	26.9319	652	23.7857	568	20.7434	488	9.19883	211	13.7587	319	16.5303	372	11.8552	296	4.00138	95	5.1623	122	1.80471	44	2.30298	57	1.56161	39	19.8498	494	33.6727	897	21.8629	515	8.61374	207	9.84012	238	18.192	489	2.58764	65	1.94903	50	3.30535	93	2.35687	54	1.52157	35	1.95841
Morus_notabilis_newGene_2139	--	LOC21389767	2.20227	79	2.06788	76	2.7804260000000003	98	6.122007999999999	211	4.8327539999999996	164	5.76974	200	3.85274	148	4.36958	152	4.26254	150	5.73603	215	7.37018	260	2.9006939999999997	107	3.19074	117	2.06217	85	2.25778	77	5.05028	182	5.40993	198	7.49756	297	5.06933	192	3.72862	142	4.77197	200	3.57061	121	4.38729	142	2.12104
Morus_notabilis_newGene_2146	--	LOC113761781	13.2173	413	16.9746	523	15.8125	480	13.1213	388	17.1816	513	12.4179	361	13.4544	433	14.9642	458	14.4636	439	17.4506	549	13.1512	415	18.3508	587	19.1923	616	17.2457	593	21.0136	638	17.8844	554	20.6061	643	12.9907	450	20.8089	671	21.6121	711	19.719	711	19.9602	585	19.0037	555	21.8904
Morus_notabilis_newGene_2151	--	--	0.276985	5	0.396904	7	0.185784	3	0.610541	10	0.662829	11	0.34685	6	0.406275	7	0.818694	13	0.508967	8	1.2043	20	1.55431	25	2.45659	40	0	0	0.376672	7	0.718604	12	0.559377	9	0.441331	7	0.504356	9	0.614337	11	0.933324	16	0.85689	16	1.56019	24	1.1432	17	2.2883
Morus_notabilis_newGene_2156	--	--	0	0	0	0	0	0	0	0	0	0	0	0	0	0	0	0	0	0	0	0	0	0	0	0	0	0	0	0	0	0	0	0	0	0	0	0	0	0	0	0	0	0	0	0	0	0	0
Morus_notabilis_newGene_2157	--	--	0	0	0	0	0	0	0	0	0	0	0	0	0	0	0	0	0	0	0	0	0	0	0	0	0	0	0	0	0	0	0	0	0	0	0	0	0	0	0	0	0	0	0	0	0	0	0
Morus_notabilis_newGene_2158	--	--	0	0	0	0	0	0	0.585536	4	0.896385	7	0.763739	6	0	0	0	0	0	0	0	0	0	0	0	0	2.88787	21	3.51049	28	1.01432	7	0.695527	5	1.40817	10	0.849576	7	0.661489	5	0.840463	7	0	0	0	0	0	0	0
Morus_notabilis_newGene_2159	--	--	2.9367	36	4.84734	58	6.83695	81	3.61419	42	4.0568	47	3.59443	41	9.71886	121	8.13222	97	6.08026	72	4.42519	54	5.77442	71	10.8197	134	4.48156	56	5.02049	67	6.41306	76	7.19789	87	8.39681	102	6.07347	82	6.21767	78	8.31799	106	8.66521	121	12.3592	141	4.49658	51	12.5821
Morus_notabilis_newGene_2169	--	--	0	0	0	0	0	0	0	0	0	0	0.181485	2	0.1785	2	0.120396	1	0.133361	1	0.640742	5	0.173441	2	0	0	0	0	0	0	0	0	0.134235	1	0	0	0.26704	3	0.331751	3	0.109343	1	0	0	0	0	0.288324	3	0
Morus_notabilis_newGene_217	--	--	0.249524	5	0.945148	18	0.668407	13	0.965164	18	1.44418	27	1.40724	25	1.71597	34	0.653683	13	1.0274	20	1.31336	26	0.879932	17	0.682361	14	1.21744	24	1.13143	24	0.724059	14	1.09253	21	1.20658	23	1.98268	42	2.19647	44	2.49271	51	1.49411	33	0.80032	15	0.51191	10	2.41748
Morus_notabilis_newGene_2176	--	--	48.0152	480	56.3391	556	49.3498	479	27.0991	257	31.3441	300	31.6791	295	28.7919	297	27.6176	271	28.0998	273	37.9811	383	38.196	386	58.6419	601	24.5116	252	23.2414	256	32.1593	313	33.1666	329	31.5409	315	31.3003	348	42.6913	441	35.8016	377	31.2395	361	56.2558	529	44.704	418	72.3694
Morus_notabilis_newGene_2178	--	--	0.455856	10	0.537337	12	0.82257	20	1.18509	27	1.00778	24	0.587498	15	0.96348	23	1.6482510000000001	37	2.00036	45	0.9997090000000001	24	1.82292	43	1.49021	36	0.651441	15	0.221959	7	0.455049	12	3.4024340000000004	81	2.58849	61	1.71401	46	1.7232319999999999	41	0.963844	24	1.6072389999999999	42	2.96762	63	1.08027	24	1.41345
Morus_notabilis_newGene_218	--	--	27.9825	1461	1.96832	102	11.0155	559	0.413709	21	0.610466	31	0.449828	22	2.66425	144	1.88111	97	1.91105	97	1.30604	69	1.77584	94	6.84329	366	2.09888	113	2.12922	123	0.90867	47	0.560698	29	0.691287	37	0.817315	48	1.16688	63	0.27356	16	3.8845	235	0.216342	11	0.665883	33	0.451681
Morus_notabilis_newGene_2183	--	LOC114286908	2.31545	59	0.804494	16	0.810352	20	4.787122999999999	97	5.44349	122	2.34316	55	3.92617	102	3.38012	84	5.26382	114	3.78659	96	3.40344	87	2.0512610000000002	44	2.96403	72	3.1852180000000003	57	2.30457	57	3.91678	98	3.47134	75	2.7300899999999997	77	2.35865	62	4.88674	117	2.32329	68	1.67138	37	3.85769	83	2.35861
Morus_notabilis_newGene_2186	--	LOC112183787	0.915601	14	1.52569	23	1.48728	22	0.689005	10	1.17494	18	0.54521	8	2.34663	37	1.54151	23	0.949474	15	0.196047	3	0.520269	8	0.896962	14	1.1389	18	1.16212	20	1.87851	28	1.03898	16	0.83374	13	1.05705	18	0.885077	14	0.998788	16	0.620081	11	1.04863	15	0.563193	9	0.962734
Morus_notabilis_newGene_2188	--	--	0	0	0	0	0.286626	2	0	0	0	0	0	0	0	0	0	0	0	0	0	0	0	0	0	0	0	0	0	0	0	0	0	0	0	0	0	0	0	0	0	0	0	0	0	0	0	0	0.138704
Morus_notabilis_newGene_2190	--	--	0.653314	8	0.460653	6	1.63754	20	0.853717	10	0	0	0.664548	8	1.20281	16	1.11953	14	1.44229	18	1.2385	16	1.05072	13	1.79314	23	1.0228	13	0.994866	14	1.13891	14	0	0	1.65853	21	1.04733	15	1.30144	17	0.993787	13	0.561615	8	1.28771	15	1.13069	13	0
Morus_notabilis_newGene_2198	--	--	4.455736999999999	178	2.38807	106	4.41601	175	5.97398	224	9.7189	342	6.67633	249	3.8153909999999995	154	3.0379339999999995	129	4.23768	176	2.9397	113	2.72263	108	2.6764	105	3.93934	176	3.26035	162	2.96097	120	8.48683	342	7.03174	295	4.43475	209	4.88133	215	4.83677	203	5.12188	235	4.34261	172	3.0481520000000004	136	3.71466
Morus_notabilis_newGene_2199	--	LOC112091194	0.988341	29	1.18118	35	1.41958	41	1.33262	37	0.747512	21	1.36521	38	1.13323	35	1.16358	34	1.9655	53	1.88614	56	1.01981	31	0.971569	30	1.83129	55	0.835237	27	1.41928	41	0.949441	28	0.879223	26	1.66153	54	1.00144	31	0.983828	31	1.3935	47	0.823467	23	2.34087	64	1.73237
Morus_notabilis_newGene_2201	--	--	1.57149	20	1.53525	19	1.08465	13	1.27791	15	1.86447	22	1.77774	21	0.628281	8	1.25104	16	1.01683	13	1.70816	22	0.794081	10	0.676683	9	1.53044	20	2.46982	34	1.52615	19	0.521592	7	1.162	15	1.56011	22	1.92765	25	1.85564	24	2.00169	29	0.583928	7	0.863704	10	1.8691
Morus_notabilis_newGene_2212	--	LOC21389862	3.57535	147	6.19507	264	3.9760419999999996	139	5.22944	229	6.73997	287	2.66759	122	3.71293	175	4.7402239999999995	192	3.3666089999999995	146	2.7181550000000003	130	2.7834350000000003	137	2.69973	133	8.458441999999998	330	6.8407849999999994	300	9.572180999999999	386	5.49324	252	4.523553000000001	206	6.16256	289	5.91035	247	3.91303	197	5.25023	263	1.41559	70	2.47199	108	2.94254
Morus_notabilis_newGene_2214	--	--	0.207813	6	0	0	0.107349	3	0.13	4	0.096669	3	0	0	0.202595	6	0.217611	6	0.200395	6	0.552002	16	0.140436	4	0.271383	8	0	0	0.203097	7	0.0838	3	0	0	0.244497	7	0.22136	7	0.957926	28	0.192557	6	0.138661	5	0.299201	8	0.376509	10	0.544501
Morus_notabilis_newGene_2215	--	LOC21388846	0.906417	24	1.00229	26	1.50451	38	2.63038	61	3.8215	86	2.65439	58	2.5731	67	1.77716	46	2.45389	60	2.71333	66	1.70451	45	2.25012	60	2.22246	52	2.0215549999999998	56	1.8647420000000001	41	4.15552	107	2.20766	58	3.22756	88	1.67019	45	2.9575	77	2.64802	79	2.51566	59	3.70318	87	4.34821
Morus_notabilis_newGene_222	--	--	0.37451	8	0.768845	16	3.07131	61	2.32787	45	2.55968	50	2.47788	47	2.59715	55	4.76214	95	3.78455	75	5.04336	104	5.28883	109	2.66689	56	0.410251	9	0.472563	11	0.524071	11	2.05379	42	2.32192	48	0.748307	17	6.12134	129	6.58904	142	5.5237	130	4.34374	84	4.56322	87	5.43278
Morus_notabilis_newGene_2223	--	--	1.94043	71	1.15714	42	1.44444	51	1.9993	69	2.59811	91	1.41385	48	1.05479	40	2.58212	92	1.77657	63	3.53996	130	2.34475	86	2.73125	102	0.535705	21	1.63494	66	0.832591	30	1.85148	67	1.54419	57	1.22314	50	0.833862	32	1.39973	54	1.35249	57	12.9455	442	2.07277	71	2.04618
Morus_notabilis_newGene_2228	--	--	1.70089	31	0.951887	17	1.8352	32	2.27456	39	2.50002	43	3.62349	60	0.85468	16	2.03649	36	1.545	27	2.3897	43	1.47085	27	1.7568	32	0.648591	12	1.43206	28	0.458877	8	0.366211	7	0.993438	18	2.06515	41	2.6775	50	3.89245	73	2.17308	45	0.749621	13	1.97578	33	0.754019
Morus_notabilis_newGene_2229	--	--	7.15178	301	7.66808	340	8.50023	371	9.33864	427	10.4017	468	9.71664	418	9.940650999999999	477	7.91152	342	8.82126	380	4.89871	232	4.66694	215	4.0519	186	5.60547	257	6.9238	335	5.828918999999999	259	8.23823	377	7.135002999999999	327	10.8197	552	7.72478	345	8.347660999999999	407	6.32443	330	5.16313	229	7.07618	294	4.10073
Morus_notabilis_newGene_223	--	LOC112091808	4.13211	66	5.16551	81	5.85179	91	3.49458	53	3.90889	60	6.38446	95	5.21138	86	10.2999	160	7.99943	124	6.22857	100	5.79932	93	5.41531	88	6.07157	99	6.67545	117	5.7492	89	5.52105	87	4.09711	65	5.45554	96	6.108	101	7.42685	124	8.4108	154	8.67173	130	6.12011	91	7.23444
Morus_notabilis_newGene_2232	--	--	1.81222	30	2.03012	33	1.69203	27	6.58394	101	2.694	42	2.78266	42	4.34522	72	4.68381	74	4.09696	64	5.57822	91	2.50081	41	1.80038	30	3.00421	50	2.00444	36	1.47236	24	1.99744	32	1.66355	27	2.16231	39	3.40823	57	3.29543	56	3.41921	64	1.91326	29	6.35909	96	2.90282
Morus_notabilis_newGene_2236	--	--	0	0	0	0	0	0	0	0	0	0	0	0	0	0	0	0	0	0	0	0	0	0	0	0	0	0	0	0	0	0	0	0	0	0	0	0	0	0	0	0	0	0	0	0	0	0	0
Morus_notabilis_newGene_224	--	LOC112091813	0.997347	54	1.46813	80	1.47743	79	2.04369	105	2.25264	117	1.49173	75	2.43109	136	2.30896	120	3.21988	169	1.98114	108	1.78917	99	2.20698	122	1.15712	63	0.9779030000000001	58	0.489569	27	1.18407	65	1.52529	84	1.57237	96	2.46974	140	1.8972	106	1.96568	124	1.0202	51	2.28101	117	2.04498
Morus_notabilis_newGene_2248	--	--	0.077663	2	0	0	0.359563	9	0	0	0.120761	3	0	0	0.635989	16	0.354862	9	0.581814	13	0	0	0.215746	5	0.296137	8	0.138557	4	0.117568	4	0.38925899999999997	10	0	0	0.535052	13	0.24534	7	0	0	0.398115	9	0.250378	6	0.186534	2	0	0	0.181922
Morus_notabilis_newGene_2250	--	LOC21411989	0	0	0	0	0	0	0	0	0.775137	7	0	0	0.711161	6	0	0	0	0	0.361841	3	0	0	0	0	0.547785	5	0.520154	5	0.307253	3	0	0	0.326222	3	0.492609	5	0.236749	2	0	0	0.400862	4	0.320813	3	1.9657	15	0.107446
Morus_notabilis_newGene_2254	--	--	8.02258	175	10.3527	224	16.009	338	5.86774	124	6.76422	143	7.45382	153	8.642914000000001	199	7.24999	156	8.23862	173	7.93628	176	8.2005	181	9.91597	220	11.7797	267	9.00955	219	13.417864999999999	285	7.4831	164	7.79269	171	6.91005	170	10.4509	237	8.60614	200	5.7416350000000005	146	14.4709	296	8.95385	184	13.76
Morus_notabilis_newGene_2256	--	--	2.57415	62	6.24329	148	4.29769	100	0.258263	6	0.29208	7	0.876243	20	1.33239	33	2.00376	47	1.88996	44	0.347538	9	1.24307	30	2.56484	63	0.526272	13	0.112428	3	1.44561	34	0.361464	9	0.079362	2	0.326493	9	1.11959	28	0.599857	16	1.34267	38	0.704835	16	0.486655	11	1.26224
Morus_notabilis_newGene_226	--	--	0.038906	2	0.050417	2	0.262021	8	0.878549	24	0.556718	16	0.425352	12	0.249909	8	0.190416	6	0.657698	19	0.454837	14	0.403611	12	0.268767	8	0.190052	6	0.193425	7	0.468925	14	0.481785	14	0.580161	17	0.478676	16	0.146035	5	0.522645	16	0.467124	16	0.290793	8	0.372536	11	0.096492
Morus_notabilis_newGene_2266	--	--	0	0	0	0	0.660178	8	0.851484	10	0	0	0.437622	5	0	0	0	0	0.38714	5	0	0	0	0	0	0	0	0	0.375403	5	0	0	0.504124	7	0	0	0.591614	8	0.236884	3	0.894335	12	0	0	0	0	0	0	0
Morus_notabilis_newGene_2267	--	--	4.21019	39	2.25075	20	2.9805	44	4.3850940000000005	73	5.31585	89	4.59712	76	4.30891	86	5.98782	113	11.5418	98	4.94001	96	3.5982	60	4.31658	80	5.832577000000001	53	2.27548	48	3.38939	29	4.36217	75	4.2666	72	7.68089	74	5.3128	90	7.13199	65	6.07111	102	3.61037	54	7.03383	91	8.95518
Morus_notabilis_newGene_227	--	--	0	0	0	0	0	0	0	0	0	0	0	0	0	0	0	0	0	0	0	0	0	0	0.235557	2	0	0	0	0	0	0	0	0	0	0	0	0	0	0	0	0	0	0	0	0	0	0	0
Morus_notabilis_newGene_2273	--	LOC104801738	0.170415	6	0.125713	4	0	0	1.07185	33	0.990152	31	0.281545	9	0.492823	17	0.643778	21	0.481215	16	0.439389	15	0.260895	9	0.343509	12	0	0	0.084657	3	0	0	0.507784	17	0.447185	15	0.521004	19	0.917291	31	0.669169	23	0.575345	22	0	0	0.634824	20	0.262751
Morus_notabilis_newGene_2282	--	LOC110609008	0.253819	4	0.280694	5	0.789783	12	2.81948	42	1.70006	26	1.80865	26	0.376187	6	0.14772	3	0.171418	3	0.288348	5	2.53692	40	0.682349	11	0	0	0.252088	5	0.19881	3	4.28666	66	3.30787	52	1.592	28	0.436053	7	2.08541	34	0.499217	9	0.959126	14	1.9718	29	5.74365
Morus_notabilis_newGene_2291	--	LOC112092214	0.392103	7	0.12892	2	0.328353	5	0.445335	7	0	0	0.453078	7	0.379254	6	0.398762	6	0.134632	2	0.642153	10	0	0	0	0	0.739366	12	0.900861	16	0.500293	8	0	0	0.45607	7	0.288857	5	0	0	0	0	0	0	0.278301	5	0	0	0.252299
Morus_notabilis_newGene_2293	--	--	0	0	0.379881	5	0.567572	7	0.646758	8	0.801333	10	0.39677	5	1.87731	24	2.04669	25	0.846059	11	0	0	0.936255	12	0.281073	4	0	0	0	0	0.356582	5	0.385839	5	0.425284	6	0.203293	3	1.09491	15	1.13955	15	1.5495	23	0	0	0	0	0.658519
Morus_notabilis_newGene_2296	--	LOC21394212	0.570347	10	0	0	1.27633	22	1.2076	20	0.604017	10	0.37395	6	0	0	0.419891	7	0.684544	12	0	0	0.175424	4	0.365613	7	0.560805	10	0.671766	13	0.547121	10	0.299248	6	0.263551	5	0.256542	5	0.283733	5	0.450331	9	0.387991	8	0	0	0	0	0
Morus_notabilis_newGene_2298	--	--	0.52319	7	0.507637	7	0	0	0.745242	9	0.242312	3	0.112519	2	0.986027	15	0	0	0.248442	4	0	0	0.156028	2	0.155266	3	0	0	1.19075	17	0.986872	14	0.566939	8	0.238724	3	0.927581	13	0	0	0.037741	1	0	0	0	0	0	0	0.180146
Morus_notabilis_newGene_2306	--	LOC21393693	1.3375210000000002	39	0.815274	48	1.3513810000000002	68	0.40859799999999996	26	1.59033	87	1.30143	73	2.91525	139	2.6671099999999996	143	2.07132	115	2.3699649999999997	125	3.09993	141	2.9874490000000002	180	1.34078	66	1.6994070000000001	111	1.4760959999999999	84	1.20803	60	0.61215	35	3.14327	205	1.30572	78	1.21286	64	3.30007	230	0.885843	47	2.3538660000000005	110	1.64688
Morus_notabilis_newGene_2308	--	--	0.282885	6	0.385408	8	0.087054	2	0.524371	10	0.126677	3	0.453463	8	0.236895	5	0.573546	11	0.208638	4	0.422587	8	0.18392	4	0.180726	4	1.01098	20	0.405251	9	1.01873	19	0.871052	17	0.509369	10	0.176499	4	0.793756	16	0.347374	7	0.566881	13	0.344044	7	0.286197	6	0.086665
Morus_notabilis_newGene_2311	--	--	0	0	0	0	0	0	0	0	0	0	0	0	0	0	0	0	0	0	0	0	0	0	0	0	0	0	0	0	0	0	0	0	0	0	0	0	0.638639	6	0	0	0	0	0	0	0	0	0
Morus_notabilis_newGene_2313	--	--	0	0	0.593218	13	0.562572	12	1.92319	40	1.12577	24	2.11113	43	0.629454	15	1.7094179999999999	36	0.64251	14	1.0006	20	0.461199	11	0.954268	22	3.82804	73	2.12235	51	2.37254	44	1.4241	31	1.98771	41	2.95995	58	1.39834	32	1.76017	39	1.02123	26	0.786297	17	1.04711	20	1.28832
Morus_notabilis_newGene_2317	--	--	1.03406	29	1.5135	42	1.13654	31	4.93611	129	2.87035	76	4.14078	107	1.82242	52	1.87349	51	2.60812	70	2.31562	65	2.70653	76	1.94825	55	3.04786	87	2.01541	61	2.07082	56	2.65693	73	3.35345	93	2.88866	89	2.57253	74	2.61851	76	2.92828	94	2.95823	74	2.15487	56	1.54043
Morus_notabilis_newGene_2320	--	--	0	0	0	0	0	0	0	0	0	0	1.01017	8	0	0	0	0	0	0	0	0	0	0	0.334433	3	0	0	0.235099	2	0	0	0	0	0	0	0	0	0	0	0	0	0	0	0	0	0	0	0.148285
Morus_notabilis_newGene_2321	--	LOC107403746	5.73558	44	3.35397	25	4.50382	34	6.33446	46	11.1018	81	6.61549	47	6.3835	50	5.1944	39	5.95358	44	5.54217	43	5.21803	40	4.04594	32	2.45978	20	4.88252	41	4.34452	32	8.48344	64	7.62725	58	10.0784	85	8.19512	64	4.0864	33	5.31034	47	5.62046	40	6.60386	47	4.9184
Morus_notabilis_newGene_2324	--	--	0	0	0.071535	1	0	0	0	0	0.072855	1	0	0	0	0	0.764829	11	0	0	0.69176	10	0.548476	8	0.461309	7	0.06865	1	0	0	0	0	0	0	0	0	0	0	0.260455	4	0.133576	2	0	0	0.150305	2	0.691882	10	0.412692
Morus_notabilis_newGene_2332	--	LOC21393548	0	0	0	0	0	0	0	0	0.522403	13	0	0	0	0	0.110949	4	0	0	0	0	0.31756300000000004	9	0	0	0.19718000000000002	6	0.286043	10	0.596312	18	0.094642	2	0.125073	5	0.22422599999999998	6	0.054787	2	0	0	0.114565	4	0	0	0	0	0
Morus_notabilis_newGene_2335	--	--	0	0	0.132943	3	0	0	0.192904	4	0	0	0.380666	7	0.376921	8	0.091098	2	0.240826	5	0.397121	8	0.304732	6	0.686147	14	0.081707	2	0.278529	6	0	0	0.104225	3	0.308064	6	0	0	0.144591	3	0.147091	3	0.331438	8	0.22151200000000001	5	0.297847	6	0.453941
Morus_notabilis_newGene_234	--	--	0	0	0	0	0	0	0	0	0.115376	2	0	0	0	0	0.171228	3	0	0	0.09535	2	0	0	0	0	0.215497	4	0.260506	5	0	0	0	0	0.137683	3	0.554138	11	0	0	0	0	0.079051	2	0	0	0	0	0
Morus_notabilis_newGene_2344	--	LOC112091265	0.516078	17	1.27986	41	1.73449	55	3.09221	94	2.62181	81	3.04066	91	2.51373	84	2.90217	92	2.0487	64	2.91718	95	1.9405329999999998	64	1.88217	63	2.69991	90	1.68431	60	2.49573	79	3.36507	108	3.54616	114	2.63969	95	2.13728	72	1.36628	47	2.03908	75	1.88209	57	3.53133	107	3.55918
Morus_notabilis_newGene_2347	--	--	0	0	0	0	0	0	7.54463	75	0	0	5.68222	56	0	0	2.16577	23	1.90587	20	0	0	0	0	0	0	0	0	0	0	0	0	0	0	0	0	0	0	0	0	2.53153	28	3.4065	42	0	0	0	0	0
Morus_notabilis_newGene_2350	--	--	0.389675	8	0.51664	10	0	0	0.363707	7	0	0	0.273771	5	0	0	0	0	0.10517	3	0.249968	5	0.343023	7	0.294736	6	0.811566	17	0.090633	2	0.209924	4	0.141819	3	0	0	0.202957	5	0.508019	10	0.385434	8	0.210345	5	0	0	0	0	0
Morus_notabilis_newGene_2353	--	--	0	0	0	0	0	0	0	0	0	0	0	0	0	0	0	0	0	0	0	0	0	0	0	0	0	0	0	0	0	0	0	0	0	0	0	0	0	0	0	0	0	0	0	0	0	0	0
Morus_notabilis_newGene_2354	--	LOC110744877	0.080789	2	0	0	0.083181	2	0	0	0.109298	2	0	0	0	0	0.144148	2	0	0	0	0	0	0	0	0	0	0	0.289801	4	0	0	0	0	0	0	0	0	0	0	0	0	0	0	0.138765	2	0	0	0
Morus_notabilis_newGene_2355	--	LOC112093375	0	0	0	0	0	0	0	0	0	0	0.405213	7	1.08387	19	0.78776	13	0.29583	5	0.487677	9	0	0	0.769712	13	0	0	0	0	0.21786	4	0	0	0	0	0.614353	12	0.976946	17	0	0	0	0	0	0	0.531052	9	0
Morus_notabilis_newGene_2357	--	--	0.075409	1	0	0	0	0	0	0	0	0	0	0	0	0	0	0	0	0	0	0	0	0	0	0	0	0	0	0	0.157768	2	0.07275	1	0.076792	1	0	0	0	0	0	0	0	0	0	0	0	0	0
Morus_notabilis_newGene_2359	--	--	0	0	0	0	0.156779	2	0.493546	4	0.078201	1	0.140576	1	0.695689	6	0.067466	1	0.302362	3	0	0	0.322276	3	0.826647	7	0.563806	5	0.255538	3	0.068369	1	0.308667	3	0.285961	3	0.095441	1	0.239197	2	0.779367	6	0.137369	2	0	0	0.358981	3	0.325175
Morus_notabilis_newGene_2363	--	--	6.00915	145	1.76875	42	13.0329	305	13.2665	302	12.4572	287	13.8912	311	9.30472	231	6.02409	142	9.14649	214	1.89038	46	1.00615	25	1.37539	34	6.39186	158	10.7603	285	9.2981	218	10.3102	246	18.7653	451	13.1859	352	5.45249	136	2.48498	63	6.84572	190	1.10966	26	0.35586	8	0.502968
Morus_notabilis_newGene_237	--	--	0	0	0	0	0.867876	11	0	0	0	0	0	0	0	0	0	0	0	0	0	0	0	0	0	0	0	0	0.32313	5	0	0	0	0	0	0	0	0	0	0	0	0	0	0	0	0	0	0	0
Morus_notabilis_newGene_2370	--	--	2.51682	66	3.9282	101	2.63735	67	1.75544	43	1.7323	43	2.47153	60	3.73058	100	2.0973	54	2.78222	70	2.10987	55	2.28608	60	2.02055	54	2.73519	73	2.87561	82	3.30802	84	1.31543	34	2.03934	53	3.17789	92	2.25436	61	1.96062	54	2.5271	76	2.5775	63	1.26073	31	1.72208
Morus_notabilis_newGene_2372	--	--	1.60183	77	2.03941	103	2.68286	124	9.94394	438	8.348	363	6.03874	289	5.0129779999999995	238	5.83075	288	4.70541	233	3.2704839999999997	173	4.744422000000001	206	3.36628	174	4.54858	212	3.3731739999999997	172	3.51636	154	7.0312779999999995	329	7.68719	365	7.624491000000001	409	4.80031	248	3.03748	138	4.05324	227	3.18895	150	6.82384	309	3.83304
Morus_notabilis_newGene_2373	--	LOC21402189	0.25513	14	0	0	0	0	0.415059	22	0.655976	35	0.134862	7	0.144674	9	0.268792	15	0.176873	10	0.155539	9	1.06506	59	0	0	0.062946	4	0.069772	5	0.250643	14	0.091027	5	0.147482	9	0.097571	6	0	0	1.42687	82	0.299748	19	0	0	0	0	0
Morus_notabilis_newGene_2376	--	LOC112094309	1.84609	14	1.37291	11	0	0	0	0	1.02318	8	0	0	1.00184	8	1.69854	13	2.19469	16	0.918865	7	0.876315	7	2.20281	17	0	0	0	0	0.464255	4	0	0	0	0	0	0	0.889634	7	1.47216	12	0.745077	7	0.662519	5	1.26656	9	2.32147
Morus_notabilis_newGene_2381	--	--	0.516703	20	0.79437	31	0.983202	41	3.26033	108	1.99907	79	2.0899010000000002	67	1.39994	61	2.17978	87	3.42624	110	3.53802	143	1.6784429999999997	64	1.86926	73	2.9323680000000003	112	2.2085719999999998	92	1.59035	57	2.06117	77	2.7692710000000003	88	2.84032	107	3.04302	121	3.18162	134	4.60001	153	2.8298520000000003	95	4.78025	171	5.060251000000001
Morus_notabilis_newGene_239	--	--	8.46933	108	13.858391000000001	137	15.9109	158	19.6238	199	19.5356	192	21.6501	205	26.4681	330	29.0817	318	31.410587999999997	333	23.3067	251	20.962065000000003	240	21.9925	247	20.9005	227	14.1591	155	17.9291	177	21.1362	218	22.125244000000002	219	24.3739	263	22.139249999999997	250	22.160285000000002	263	25.9072	342	27.4795	266	24.8275	252	24.9723
Morus_notabilis_newGene_2395	--	LOC112093398	0	0	0	0	0	0	0	0	0	0	0	0	0	0	0	0	0	0	0	0	0	0	0	0	0	0	0	0	0	0	0	0	0	0	0	0	0	0	0	0	0	0	0	0	0	0	0
Morus_notabilis_newGene_2397	--	--	0.201369	4	0.072585	2	0.346195	6	0.783491	12	1.16154	18	0.686409	11	0.745989	13	0.772499	13	0.510041	8	0.172986	3	0.175886	3	0.10571	2	0.333269	6	0.16335	3	0.229306	4	0.227187	4	0.432933	7	0.509446	10	0.211832	4	0.488825	9	0.53247	10	0.123897	2	0.290791	5	0.274919
Morus_notabilis_newGene_240	--	LOC108988784	0.690521	8	0.102076	2	0.62038	7	0	0	0	0	0	0	0	0	0	0	0	0	0	0	0	0	0	0	0	0	0	0	0.298803	4	0	0	0	0	0	0	0	0	0	0	0	0	0	0	0	0	0
Morus_notabilis_newGene_2400	--	LOC115696220	0.151241	7	0.20176	9	0.335727	15	1.04541	43	1.1565	47	1.0798860000000001	39	0.972957	43	1.2087729999999999	50	0.679951	28	0.853197	36	0.458228	20	0.372861	17	0.401667	18	0.215359	11	0.433087	18	0.937634	40	0.766149	32	0.745498	35	0.629883	24	0.410134	19	0.51889	26	0.339882	14	0.436336	18	0.499102
Morus_notabilis_newGene_2407	--	LOC21387433	7.30722	129	8.78916	153	8.48901	145	9.09397	151	8.28801	140	8.29455	136	9.7599	177	13.9025	239	12.8764	220	10.1749	180	9.06753	161	9.52619	172	12.6714	229	8.78946	170	11.7562	201	8.53729	149	8.44937	149	9.7444	190	13.5913	247	11.0831	205	12.344	251	8.14538	135	7.88273	130	11.8732
Morus_notabilis_newGene_2408	--	LOC21400997	1.62777	37	1.67311	37	0.8043239999999999	18	4.4167190000000005	94	3.5209930000000003	76	3.52759	75	4.87536	111	5.02292	109	4.11091	89	4.69196	105	3.4420260000000003	77	2.79865	62	2.06478	48	2.629	66	2.20479	49	1.62147	37	2.27648	51	4.34683	108	4.33405	100	4.88715	112	3.72833	96	1.8178	38	3.9141649999999997	82	2.74256
Morus_notabilis_newGene_2409	--	--	1.88343	37	0	0	0.918293	18	0.153613	3	0.273763	6	0.208988	4	0	0	0.443257	9	0.402098	8	0.398259	8	0.206421	5	0	0	0.188659	4	0	0	0	0	1.34728	27	0	0	0.477347	11	0	0	0.663929	14	0.208871	5	0.20689	4	0.376271	7	0.750123
Morus_notabilis_newGene_241	--	--	31.5841	259	29.2143	236	27.667	220	0.874829	7	0	0	0.815503	7	0	0	69.3608	556	6.59528	53	335.108	2761	0	0	83.6583	701	30.0915	253	6.93737	63	9.30822	75	1.10653	9	0	0	0	0	0	0	68.6927	592	31.3751	297	104.919	806	190.651	1458	95.5315
Morus_notabilis_newGene_2410	--	LOC21394110	0.690069	12	2.65794	45	0.118284	2	0.284041	5	0	0	0.371066	6	2.6266	47	0.411337	7	1.56045	26	0.209499	4	0	0	0.957408	17	1.40435	25	0.445629	9	1.67748	28	0	0	0.455992	8	4.01717	77	0	0	0	0	0	0	0	0	0	0	0
Morus_notabilis_newGene_2413	--	--	0	0	0.380158	4	0.360985	4	0.872944	9	1.22238	12	1.1839270000000002	13	0.341836	4	1.10185	11	0.352728	4	0.784609	9	0.52121	6	1.11764	12	0.440214	5	0.088584	1	0.149958	2	2.12023	22	3.70257	39	0.895072	11	0.538291	6	0.471931	6	0.614352	8	0.824536	8	0.577018	6	0.389979
Morus_notabilis_newGene_2414	--	LOC21394114	0.586926	9	0	0	0	0	0.490378	7	0.686822	10	0.091408	2	0	0	0	0	0.415173	6	0.115185	2	1.21695	18	0.22527	4	0.073021	2	0.480037	8	0	0	0	0	0	0	0.739595	12	0.473988	8	0.823941	13	0.157099	3	0	0	0.364926	5	0
Morus_notabilis_newGene_2421	--	--	0.707293	10	1.3468930000000001	18	3.84625	51	2.03336	26	3.1899159999999998	41	1.7203620000000002	21	3.8392769999999996	54	3.15471	40	2.73051	37	0.874015	14	1.09806	15	1.93036	26	2.11837	29	4.58101	69	3.32167	44	3.45842	45	2.23872	30	1.95169	29	1.0346360000000001	14	2.78833	41	1.1357	18	3.3300159999999996	41	3.0523890000000002	40	3.11826
Morus_notabilis_newGene_2422	--	--	0.181736	4	0.126627	3	0.180213	5	0.909814	21	1.6337920000000001	36	0.696483	16	0.951166	23	0.6606380000000001	16	1.01858	23	0.992954	24	0.536424	13	0.197922	5	0.369567	9	0.209612	5	0.294885	7	0.438029	11	1.44935	33	0.52683	14	1.00257	25	0.584827	15	1.22188	33	0.44608400000000004	11	0.539852	13	0.669151
Morus_notabilis_newGene_2423	--	LOC21397841	0	0	0.10002	3	0	0	0.914393	26	0.831135	24	0.497658	14	0.487564	16	0.426447	13	0.160989	5	0.351939	11	0.743177	23	0.163963	6	0.125672	4	0.195007	7	0.084975	3	0.227571	7	0.371339	12	0.090417	4	0.258366	8	0.349261	12	0.135821	5	0.035698	2	0.497535	14	0.056189
Morus_notabilis_newGene_2425	--	LOC21383962	0.852282	51	2.4159049999999995	140	0.790617	46	0.043585	3	0.366333	21	0.308601	18	5.21017	307	2.2268749999999997	124	2.90794	164	0.343992	22	0.050259	3	0.15133000000000002	10	0.639825	39	0.311282	21	1.9727249999999998	114	0.33636499999999997	21	0.182878	13	2.1821479999999998	138	0.308948	18	0.27034	16	0.442785	29	0.29910400000000004	17	0.066314	4	0.20301999999999998
Morus_notabilis_newGene_2426	--	LOC114303970	1.90742	55	1.55546	44	0.841692	24	0.70842	20	1.46259	40	0.483978	13	0.505214	15	0.245609	7	0.320113	9	0.440181	13	0.752375	22	0.564863	17	1.49888	44	2.12564	67	1.73025	49	0.664604	19	1.39183	40	1.0396	33	0.796948	24	1.30916	40	1.18627	40	0.881368	24	0.48117899999999997	14	1.30681
Morus_notabilis_newGene_2427	--	--	0	0	1.10045	33	2.66867	43	3.6691789999999997	86	1.4632100000000001	46	2.3019249999999998	48	1.2827350000000002	22	1.49613	40	1.55372	22	0.24651	9	0	0	1.9234239999999998	30	2.22898	56	4.15809	72	1.2689409999999999	43	3.0635	65	2.54435	60	2.2393080000000003	51	1.07051	22	0.630234	24	0.753489	28	2.06066	43	0.557446	19	0
Morus_notabilis_newGene_2429	--	--	0.616075	21	0	0	0	0	0.864079	28	0.454984	15	0.540663	18	0.355089	13	0	0	0	0	0	0	0.586485	21	0	0	0.30864	11	0.274524	11	0	0	0.406956	14	0.442908	16	0.454919	18	0	0	0	0	0.256978	11	0.217174	7	0.198331	7	1.15849
Morus_notabilis_newGene_2430	--	--	0	0	0	0	0	0	0	0	0	0	0	0	0	0	0	0	0	0	0.133093	2	0	0	0	0	0	0	0	0	0	0	0	0	0	0	0	0	0	0	0	0	0	0	0	0	0	0	0.334866
Morus_notabilis_newGene_2432	--	--	0.717481	20	1.183	26	1.9595	44	4.70671	105	5.514707999999999	126	3.11334	74	2.32504	51	2.62517	53	2.84183	57	0.817421	21	2.0952	49	1.4988199999999998	34	2.87641	56	1.60717	46	1.13453	25	4.479862999999999	100	3.8544669999999996	101	3.46407	100	2.58615	55	1.67983	44	2.39102	62	1.1045159999999998	23	1.90867	47	2.62034
Morus_notabilis_newGene_2434	--	--	0	0	0	0	0	0	0.427169	8	0.384438	7	0	0	0.202722	4	0.315909	6	0	0	0.210687	4	0.382894	8	0.400106	8	0.257917	5	0.168229	4	0	0	0	0	0.209235	4	0.338914	8	0.29098	6	0.629148	13	0.74052	17	0.669459	12	0.627725	12	0.321609
Morus_notabilis_newGene_2439	--	--	0.587928	41	1.11034	68	0.7309460000000001	50	3.586	219	2.50766	155	3.74971	194	1.12463	79	1.3069709999999999	85	1.1241	76	3.9735510000000005	227	1.3230680000000001	89	1.78227	121	1.90401	71	1.4447619999999999	107	1.84432	62	1.9912560000000001	128	2.51634	135	2.26389	134	1.35885	83	1.4399389999999999	92	1.7432500000000002	111	2.6834870000000004	145	3.47842	185	2.212
Morus_notabilis_newGene_244	--	--	0	0	0.071279	1	0.297662	4	1.63251	19	2.08185	24	1.25348	15	2.59037	33	1.9247	23	0.15004	2	0	0	1.19658	15	0.243335	4	0.144082	2	0.489793	7	0.418487	5	3.3283	40	3.30928	40	1.61799	22	0.434335	6	1.03445	14	1.12352	16	0.903327	11	0.394105	5	0.188219
Morus_notabilis_newGene_2442	--	--	1.12748	9	1.04203	8	0	0	1.21815	11	0.139568	2	1.55153	13	0	0	3.56107	28	0	0	7.607448000000001	60	3.38394	28	2.37174	19	1.48843	13	1.01515	10	1.33301	12	0	0	0.9184249999999999	8	1.13462	11	1.57199	14	3.6644169999999994	30	2.58349	24	2.18772	18	6.47462	48	10.1634
Morus_notabilis_newGene_2446	--	--	0.40414	6	0.129225	2	0	0	0.459879	7	0.538813	8	0.421137	6	0.723608	11	0.131487	2	1.461	21	0.87553	13	0	0	0.46711	7	0	0	0	0	0	0	0.164786	3	0.546512	8	0.370301	6	0	0	0.558116	9	0.569886	10	0.121975	2	0.391681	6	0.243516
Morus_notabilis_newGene_2450	--	LOC114191513	2.09468	16	4.52599	34	5.44739	40	5.02873	36	6.21803	45	5.3855	38	5.77092	45	4.87148	36	4.85849	36	4.23484	32	5.11385	39	5.89056	46	5.77347	45	6.74308	56	5.56626	41	6.9775	52	5.43051	41	5.92395	50	6.04064	47	6.16985	49	5.09319	44	6.10568	43	4.62512	33	6.42342
Morus_notabilis_newGene_2455	--	--	0	0	0	0	0	0	0	0	0.481993	4	0	0	1.04078	9	0	0	0	0	0.119342	1	0	0	0	0	0	0	0	0	0.157623	2	0.455963	4	0	0	0	0	0	0	0	0	0.489674	5	0	0	0	0	0
Morus_notabilis_newGene_2457	--	--	0	0	0.16721	5	0.44121	12	0.913284	25	0.615349	17	0.576323	15	0.342532	10	0.430172	12	0.328103	9	0.483719	14	0.177035	5	1.47208	43	0.559547	17	0.529892	17	0.206012	6	0.55567	16	0.824453	23	0.371382	12	0.284597	9	0.77933	23	0.934812	31	0.938672	25	0.690626	19	1.22182
Morus_notabilis_newGene_2462	--	--	0.385959	6	0.70359	10	0.506788	7	1.61886	22	1.89685	25	0.779544	10	0.762774	11	0.886169	12	1.19471	16	0.960242	14	1.04488	15	0.530082	8	1.00245	15	1.08129	17	1.32528	18	1.3712	19	1.46202	21	2.22031	34	1.47924	22	1.36841	20	1.21271	20	1.21362	16	0.843798	11	1.01846
Morus_notabilis_newGene_2469	--	--	0.656164	12	0.102729	2	0.646932	12	6.29758	107	7.5607	129	4.67217	78	1.71512	32	2.41385	43	1.46503	26	4.69427	85	2.25942	41	0.700565	13	2.04962	38	1.78657	35	1.15842	21	2.33644	42	1.67494	30	3.53412	70	2.60168	48	2.69027	51	4.61593	95	2.26288	38	6.53249	109	3.98721
Morus_notabilis_newGene_2472	--	--	0	0	0	0	0	0	0	0	0	0	0	0	5.37553	46	0	0	0.874653	7	0.378247	4	0	0	0.764782	7	0	0	0	0	0	0	0.355817	3	0	0	0	0	1.53233	13	0.404968	4	0.787072	8	1.8158	14	0	0	0
Morus_notabilis_newGene_2474	--	--	3.9979069999999997	196	4.8042560000000005	236	6.13401	294	5.69073	266	9.63953	458	7.17036	330	60.0997	3074	20.973864000000003	1014	24.3568	1173	6.29931	308	2.95722	147	8.192931999999999	408	16.2764	831	9.180646000000001	502	6.88998	330	6.76328	330	6.60009	326	8.813125000000001	484	7.34114	379	8.93437	461	12.4393	710	9.91541	459	8.23963	383	4.9709
Morus_notabilis_newGene_2480	--	--	0.894401	9	0.782003	8	0.574654	6	0.732376	7	0.476665	5	0.725077	7	0	0	0.146103	2	0	0	0.454931	5	0	0	0	0	0	0	0.54568	7	0	0	0.837001	9	0	0	0.554022	7	0	0	1.28924	14	0	0	0.43946	5	0.691743	7	0.412199
Morus_notabilis_newGene_2483	--	--	0.792794	24	0.638402	16	0.433394	13	0.564464	16	0.38032299999999997	10	0.831747	23	1.5951279999999999	45	0.382453	12	1.03795	27	0.16960999999999998	5	0.232955	7	0	0	1.28669	39	0.924054	30	1.63893	41	0.413637	13	0.33305100000000004	10	0.571531	17	0.137345	5	0.17294	6	1.03125	29	0.702169	18	0	0	0.357022
Morus_notabilis_newGene_2484	--	--	0.169915	5	0.380036	10	0.068237	2	0.16635	4	0	0	0	0	0.32794	9	0	0	0	0	0.066323	2	0	0	0	0	0.417232	11	0.97471	27	0.952473	23	0.081731	2	0	0	0.67246	19	0	0	0	0	0	0	0.085078	2	0.079322	2	0
Morus_notabilis_newGene_2486	--	--	0.53371	22	0.840096	31	0.862347	31	0.876493	31	0.546119	20	0.544199	23	0.333886	13	1.7341769999999999	74	1.14457	41	1.67744	62	0.621694	23	1.63195	62	1.03938	40	0.54583	22	0.401606	15	0.851858	38	0.491519	18	0.727274	30	1.516	58	1.38127	54	1.0638	46	1.72678	69	2.01331	83	3.54505
Morus_notabilis_newGene_2488	--	LOC21412618	8.9303	142	12.6469	199	12.4074	192	17.4333	263	17.9781	274	17.6029	261	7.31291	120	6.10144	95	4.1563	65	6.10393	98	7.0162	113	4.68938	77	8.2913	136	7.95644	140	8.31924	129	8.15551	129	0	0	13.4494	238	9.95077	164	8.78187	148	5.65277	104	7.22423	108	9.36299	140	3.82518
Morus_notabilis_newGene_2490	--	--	0.384864	7	1.29994	22	0.769993	13	0.315963	6	0.420979	7	0.541644	9	0.354538	7	0.235889	4	0	0	0.116733	3	0	0	0	0	0.733011	13	1.05865	20	0.819438	14	0.449039	8	0	0	0.172119	4	0.275229	5	0.693627	13	0.272272	6	0.283286	5	0	0	0
Morus_notabilis_newGene_2495	--	--	1.44828	78	2.17921	116	7.18441	376	103.347	5255	81.882	4207	54.0227	2700	27.1061	1502	24.0373	1265	12.3512	645	16.3454	886	54.1775	2938	7.52868	415	17.9569	993	20.2881	1200	18.3442	959	93.1727	4963	90.8971	4882	39.9462	2384	20.3981	1133	15.1521	858	12.1175	753	19.1478	967	14.0372	706	4.87384
Morus_notabilis_newGene_2502	--	--	1.04903	43	1.22513	53	0.939513	36	5.00127	225	2.6427359999999993	134	2.65162	135	3.6308110000000005	198	2.9546419999999998	168	3.69974	181	4.11133	246	3.07683	171	3.0908	162	2.15884	115	1.3386390000000001	61	1.1204239999999999	54	3.9813	172	3.36776	168	3.0803720000000006	174	4.04142	224	3.41111	189	3.98995	256	3.35463	144	4.11148	215	3.6939789999999997
Morus_notabilis_newGene_2507	--	--	1.90996	45	3.78098	88	5.65981	129	7.72849	172	9.51047	213	6.00249	131	7.91311	191	8.02784	184	8.35635	190	5.40605	128	6.33735	150	6.84656	165	8.70688	210	6.9501	179	6.7953	155	9.09076	211	8.12585	190	7.59211	198	6.99045	170	7.11304	176	7.40519	201	8.03087	177	4.35995	96	6.95877
Morus_notabilis_newGene_251	--	--	12.622266999999999	190	11.6093	174	13.593191999999998	200	12.887583999999999	185	13.3691	194	10.181	144	13.837836000000001	212	14.691206999999999	206	15.179094000000001	222	14.7886	225	12.5737	191	14.477675999999999	222	11.6477	182	9.9954	167	15.7783	233	12.3203	185	13.160347000000002	190	11.6715	197	15.3741	228	13.1979	211	13.212171999999999	229	16.0116	227	13.5098	179	18.023336999999998
Morus_notabilis_newGene_2512	--	--	0.469652	5	0	0	0	0	0.696638	7	0.563313	6	0.375482	4	0.419024	5	0	0	0.32914	4	1.20572	12	0.999848	10	0	0	0	0	0.386186	5	0.147255	2	0.594081	6	1.04135	11	0.69914	8	0.240208	3	0.781872	8	0.168103	2	1.22474	12	0.555933	6	0.326838
Morus_notabilis_newGene_2534	--	--	0.357625	5	0.07805	1	0	0	0.432975	6	0	0	0.440502	6	1.02237	14	0.571641	7	0.950638	12	0.545808	7	0.675235	9	1.12193	15	0	0	0	0	0.039866	1	0.486646	6	0.413695	6	0.065015	1	0.832774	11	0.567794	8	0.634532	10	0.132171	2	0	0	0.30375
Morus_notabilis_newGene_2536	--	--	3.22142	191	2.24943	132	1.94503	112	1.5351	86	2.13779	121	1.99587	110	3.38413	207	6.87329	395	6.525532999999999	345	10.0797	600	4.43353	265	5.277837999999999	320	2.22604	136	1.41641	93	2.35725	136	1.1537330000000001	69	1.96431	115	2.79267	182	5.32041	324	6.68647	417	6.341105000000001	434	3.80973	212	9.40125	521	9.998156999999999
Morus_notabilis_newGene_2537	--	--	0	0	0	0	0	0	0.807375	9	0.371608	4	1.05064	11	0	0	0	0	0.549524	6	2.3517	27	0	0	0	0	5.45587	63	6.21779	76	10.3907	112	0.490136	7	0.714349	9	2.89025	36	1.56312	18	1.31035	18	0.836211	13	0.415861	6	0	0	1.04842
Morus_notabilis_newGene_2543	--	--	0.545661	12	0.405178	9	0.588701	13	0.243981	5	0.613128	13	0.199376	5	0.151727	4	0.632842	14	0.293769	7	1.65117	36	0.398702	9	0.674856	15	1.28763	29	0.232812	6	0.846056	18	0.273102	6	0.201924	5	0.154202	4	1.04041	24	1.56825	36	1.4387	36	1.09049	23	0.75261	16	1.03196
Morus_notabilis_newGene_2545	--	--	0.330196	5	0.168525	3	0.181798	3	0.454132	7	0.52516	8	0.348819	5	0	0	0.123387	2	0.255328	4	0	0	0	0	0	0	0.652318	10	1.40184	23	0.564222	9	0.651806	10	0.176934	3	0.08956	2	0	0	0	0	0.210478	4	0	0	0	0	0
Morus_notabilis_newGene_2546	--	--	0	0	0	0	0.142588	2	0.354838	3	0.236191	2	0.597361	5	0.347679	4	0	0	0	0	0	0	0	0	0	0	0.347689	4	0.195649	2	0	0	0.337181	3	0.225219	2	0.603095	6	0	0	0	0	0	0	0	0	0	0	0
Morus_notabilis_newGene_2547	--	--	0	0	0	0	0	0	0	0	0	0	0	0	0	0	0	0	0	0	0	0	0	0	0	0	0	0	0	0	0	0	0	0	0	0	0.368468	4	0	0	0	0	0	0	0	0	0	0	0
Morus_notabilis_newGene_2549	--	LOC21395116	0.552867	18	0.158959	7	0.152126	7	0.608978	23	0.523817	22	1.35426	32	0.520421	16	0.681261	28	0.25272	11	0.556863	25	0.38878	13	0.191963	9	2.73117	60	1.00749	28	1.40968	28	0.61813	27	0.4539	20	0.883099	38	0.380741	18	0.472039	22	0.692987	23	0.384418	16	0.644216	27	0.690712
Morus_notabilis_newGene_2550	--	--	0.218843	3	0	0	0.326909	4	0.378189	4	0.470058	5	0.583427	6	0.087696	1	0.275046	3	0.451485	5	0.296839	4	0.408799	5	0.255084	3	0.221502	3	0.200863	3	0.455019	5	0.093038	1	0.306068	4	0.19825	3	0.39376	5	0.864272	10	0.487432	7	0	0	0	0	0.087648
Morus_notabilis_newGene_2556	--	--	4.57845	94	3.04899	62	6.58796	128	14.8684	287	13.2361	258	9.47758	180	9.25928	195	7.45285	149	8.99108	178	6.17359	127	8.18967	169	9.78036	204	7.02421	146	6.73899	148	6.44811	128	18.9086	382	16.3801	332	10.5502	239	7.14	151	6.00965	129	7.69876	182	7.90712	152	6.87276	131	8.43591
Morus_notabilis_newGene_256	--	--	1.16199	15	0.67862	9	2.08528	26	2.13754	26	1.35626	17	2.96979	35	3.5387	47	4.2537	53	2.88637	36	1.01926	13	1.51928	20	2.34325	31	0.391577	6	2.36841	33	1.49459	19	1.36199	18	0.935819	12	2.35167	33	3.09676	41	1.03698	14	2.28763	34	2.61412	32	1.61206	20	0.839997
Morus_notabilis_newGene_2560	--	LOC110417356	2.2959549999999997	46	1.36143	29	0.607286	15	0.5794710000000001	13	0.930347	18	2.34159	45	0.401884	11	0.145112	4	0.137979	4	0.200929	5	0	0	0	0	0.736724	16	1.12746	31	1.1415	25	0.279955	7	0.446102	11	1.1539220000000001	29	0.20468	6	0.05547	2	0.16061	5	0.230053	6	0	0	0
Morus_notabilis_newGene_2562	--	--	8.32967	173	7.90243	166	7.58356	150	20.8931	404	28.7706	556	19.8275	376	22.8539	484	22.4128	450	20.186107999999997	397	25.038096000000003	533	20.484478000000003	419	11.2477	243	12.7405	265	10.3214	238	9.97732	199	14.360216000000001	290	17.965	370	21.0247	486	19.348702000000003	408	18.069	398	25.1318	580	12.699	253	25.5742	487	14.3549
Morus_notabilis_newGene_258	--	--	4.44776	107	4.19203	99	5.81905	136	2.86949	65	3.75423	86	3.79863	85	4.46914	111	5.40869	127	6.26704	146	2.98439	72	4.00416	97	4.44001	109	3.86534	96	2.41918	64	3.3288	78	3.82248	91	4.60488	111	5.89027	157	5.6696	141	5.43509	138	4.38161	122	4.18517	95	2.77689	63	3.62186
Morus_notabilis_newGene_2580	--	--	0.399822	5	0	0	0.455563	5	0.746642	8	0.527478	6	0.319002	4	0.943946	11	0.547306	6	0.665515	7	0.510931	6	0.600809	7	0.638956	8	0	0	0.679621	9	0.965651	11	0.76693	9	0.880364	10	1.10669	14	0.69779	8	0.8917	11	0	0	0.599359	7	0	0	0.365712
Morus_notabilis_newGene_2582	--	--	0	0	0.264602	4	0.572211	7	0.105201	2	0.872019	10	0	0	0.524148	7	0	0	0.126704	2	0	0	0	0	0	0	0.24469	4	0.631157	9	0.494896	6	0	0	0	0	0.114333	2	0.208822	3	0	0	0	0	0.39763	5	0	0	0.160527
Morus_notabilis_newGene_259	--	--	0.589667	13	0.228354	5	1.95788	42	2.90656	60	1.94558	41	3.55173	72	0.800439	18	0.933875	20	1.1161	24	0.498975	11	0	0	0.179355	5	1.37651	31	2.65499	64	0.995237	22	1.92547	42	0.942189	21	1.90911	47	1.29753	30	0.619365	15	0.275891	7	0.289773	6	0.584349	12	0.574955
Morus_notabilis_newGene_2590	--	--	0	0	0	0	0	0	0	0	0	0	0	0	0	0	0	0	0	0	0	0	0	0	0	0	0	0	0	0	0	0	0	0	0	0	0	0	0	0	0	0	0	0	0	0	0	0	0
Morus_notabilis_newGene_2591	--	--	0.545663	12	0.383454	9	0.434033	9	0.7211789999999999	11	0.624849	12	0.574013	7	0.6510009999999999	14	0.75395	13	0.965109	19	0.853332	17	0.836236	12	0.51259	11	0.562507	11	0.984633	18	0.358548	6	1.49898	25	0.8392280000000001	18	0.8131189999999999	15	0.586591	8	0.723379	15	0.671704	15	0.42591100000000004	9	0.9464210000000001	17	0.779035
Morus_notabilis_newGene_2592	--	--	0.473787	7	0	0	0.964279	14	2.71253	38	2.59099	36	1.50785	21	0.602951	10	1.41393	21	0.953832	14	2.34674	35	1.37952	21	1.90689	29	1.34568	21	0.574728	10	1.33037	19	3.4924	51	2.9903	44	1.87737	31	1.52692	23	1.75853	27	2.06138	35	2.30388	32	2.62687	36	4.81581
Morus_notabilis_newGene_2597	--	--	0.172206	2	0	0	0	0	0.7456579999999999	9	0.415181	5	0.379583	5	0.783412	10	0.540737	8	0	0	0	0	0.348906	5	0.6007979999999999	8	0.139282	2	0	0	0.444612	6	0	0	0	0	0	0	0.921663	12	0	0	0.268856	5	0	0	0.217612	3	0
Morus_notabilis_newGene_260	--	--	0.50875	15	0	0	1.30942	37	2.25236	61	2.86685	79	3.9022	104	0.703438	21	0.520179	15	0.566741	16	0.535405	16	0	0	0.309054	10	0.900985	27	1.59257	50	1.13654	32	0.761603	22	0.872329	25	1.30046	42	0.809411	24	0.721673	22	0.634142	21	0.111668	3	0.293898	8	0.39463
Morus_notabilis_newGene_2600	--	--	0	0	0.512608	5	0.301521	3	0.481301	5	0.10711	2	0	0	0.681684	7	0	0	0.091177	1	0.815772	9	0.148838	2	0	0	1.50901	16	0.929434	10	0.52774	6	0.130867	2	0.645597	7	0.803733	9	0.297229	4	0.097854	2	0.438457	5	0	0	0.218974	2	0.277989
Morus_notabilis_newGene_2602	--	LOC21411052	0.050462	1	0	0	0	0	0	0	0	0	0.170407	3	0	0	0	0	0	0	0.108121	2	0	0	0	0	0.020627	1	0.137267	3	0	0	0	0	0	0	0	0	0	0	0	0	0	0	0	0	0	0	0
Morus_notabilis_newGene_2603	--	--	13.4414	1036	8.40057	637	12.0458	884	10.3482	752	12.1196	894	14.796652000000002	1038	4.05809	323	6.19346	455	6.5269449999999996	473	6.65785	501	3.5264860000000002	274	3.99388	313	21.752944000000003	1686	16.742009000000003	1422	13.5482	1007	6.44432	496	6.81961	493	6.24753	527	8.23718	651	10.3252	838	9.44701	826	6.05405	395	9.12919	655	6.0306809999999995
Morus_notabilis_newGene_2607	--	--	1.67612	21	2.55957	31	2.1581	26	0.762495	9	0.968342	12	1.64328	19	0	0	1.36487	17	2.00595	24	0.804442	10	1.03812	13	2.01625	26	1.45749	19	1.34879	19	1.22942	15	2.23994	28	1.36111	17	1.55816	22	1.70858	22	2.77469	36	1.37092	20	2.9671	35	1.07178	13	2.22264
Morus_notabilis_newGene_2610	--	LOC21389862	0.729499	8	0.888804	10	0.884494	9	1.56567	16	1.74171	18	1.09618	11	0.988093	11	1.14126	12	0.796313	9	1.00706	11	0.468234	5	0.850857	10	1.21801	14	0.985705	12	1.78294	19	1.00872	11	1.2956	14	1.09874	13	1.05433	12	1.47344	17	1.35743	17	1.08941	11	0.899831	9	0.472911
Morus_notabilis_newGene_2624	--	--	0	0	0	0	0	0	0.191342	3	0	0	0	0	0	0	0.328018	5	0.074216	2	0	0	0.121654	2	0.065135	2	0.1981	4	0.308025	6	0	0	0	0	0	0	0	0	0	0	0	0	0.295286	6	0	0	0	0	0.127692
Morus_notabilis_newGene_2626	--	--	0	0	0	0	0.366181	3	0.803392	6	0.749149	5	0	0	0.181556	2	3.94757	27	1.24859	9	8.43432	59	3.79223	27	4.6407	33	0	0	0	0	0.884512	6	0	0	0.543158	4	0.550358	5	1.55562	11	1.0582	8	1.85814	15	0.57263	4	2.2546	15	4.6236
Morus_notabilis_newGene_263	--	--	0.189927	4	7.42423	123	0.767067	13	0	0	0	0	0	0	0	0	0	0	0	0	0	0	0	0	0	0	0	0	0	0	0.908055	15	0.2201	4	0	0	0.155345	3	0.367927	7	0	0	0.221159	5	0.25043	4	0	0	0.322063
Morus_notabilis_newGene_264	--	--	40.203818999999996	571	36.337481999999994	521	33.589037000000005	503	35.3939	517	35.6694	538	13.7089	354	45.6096	718	51.2735	805	55.8736	826	31.523654999999998	553	56.7032	919	52.8092	890	17.3516	273	26.361	423	32.4166	450	51.7881	795	40.4719	609	27.084134000000002	552	42.26868000000001	683	34.07359700000001	552	39.772935000000004	704	44.82048699999999	688	30.2337	470	40.8047
Morus_notabilis_newGene_2641	--	--	1.50711	25	1.56879	23	1.49699	24	9.10901	143	8.515080000000001	146	3.52387	54	4.50759	83	5.11128	87	5.46084	88	4.21362	73	3.99038	81	2.4698279999999997	41	3.9898759999999998	67	2.11537	36	0.839204	14	4.58664	71	4.73665	75	4.58507	84	5.42309	87	4.532220000000001	78	7.4886490000000006	140	3.26525	48	5.27	77	3.9856030000000002
Morus_notabilis_newGene_2642	--	--	0.463139	9	0.104135	2	1.02263	19	0	0	0.218766	4	0.230752	4	0.355706	7	0.383661	7	0	0	0	0	0	0	0.263897	5	0.309664	6	0.756066	16	0.534902	10	0.309954	6	0.359578	7	0	0	0.204108	4	0	0	0	0	0	0	0	0	0.099645
Morus_notabilis_newGene_2645	--	--	0	0	0	0	1.148	9	0.414334	3	0	0	0.497491	4	0	0	0.860322	7	0	0	0	0	0	0	0	0	0	0	0	0	0	0	0	0	0.874665	7	0	0	0	0	0.803704	7	0	0	0	0	0.282712	2	0.669006
Morus_notabilis_newGene_2646	--	--	5.68524	257	1.9188390000000002	86	6.68172	291	15.7865	679	20.490771000000002	869	17.4443	727	16.511	763	8.60177	377	11.006423999999999	478	1.66093	76	2.06944	94	2.23082	103	11.4997	529	15.5007	764	9.15362	400	9.79119	428	10.3222	458	22.4979	1107	7.07355	322	5.28726	252	6.806374999999999	358	9.84987	407	4.48814	191	2.38543
Morus_notabilis_newGene_2648	--	LOC21393309	1.91024	44	0.88354	20	1.60863	36	3.79105	81	5.21899	113	5.57767	117	4.10996	96	2.5741	57	2.10232	47	0.937205	22	0.840523	20	0.247588	6	3.12824	73	5.92096	147	2.81113	62	1.98042	45	2.3916	54	6.16952	155	2.01122	47	1.6919	41	2.48334	65	2.70029	58	1.22003	26	0.729042
Morus_notabilis_newGene_2651	--	--	0	0	0	0	0	0	0.242723	3	0	0	0.335977	5	0	0	0	0	0	0	0	0	0	0	0	0	0	0	0	0	0	0	0	0	0	0	0	0	0	0	0	0	0	0	0	0	0	0	0
Morus_notabilis_newGene_2654	--	LOC106342675	0	0	0	0	0	0	0.512244	5	0	0	0	0	0	0	0.106456	2	0.207181	2	0	0	0.094331	1	0	0	0	0	0	0	0	0	0	0	0.435951	5	0.382401	5	0	0	0	0	0	0	0	0	0	0	0
Morus_notabilis_newGene_2655	--	--	0.864872	6	1.31416	9	0.405844	3	0.498671	4	0.392584	3	0.338227	3	0.30521	3	0	0	0	0	0.374589	3	0	0	0	0	1.14698	8	2.56122	18	3.83351	24	0	0	0	0	1.04259	8	0.304306	3	0.3732	3	0	0	0	0	0.168141	2	0.153565
Morus_notabilis_newGene_2664	--	--	0.248672	9	0.138764	3	0.562106	16	0	0	0	0	0.172098	5	0.8129580000000001	23	0.325704	12	0	0	0	0	0.184427	7	0.226251	5	0.104852	4	0.084473	2	0	0	0	0	0	0	0	0	0.228114	6	0.081171	2	0	0	0.53126	19	0.422976	13	0.29316
Morus_notabilis_newGene_2669	--	--	0	0	0	0	0	0	0.718125	5	0.47358	3	0	0	0.87275	6	0	0	0.178512	2	0	0	0	0	0	0	0	0	0.048	1	0	0	0	0	0	0	0.458647	4	0	0	0	0	0.434066	4	0	0	0.242867	2	0
Morus_notabilis_newGene_2671	--	--	1.9076129999999998	38	1.23723	28	1.337	26	7.000265000000001	132	6.68896	139	5.66991	112	8.07996	168	7.69125	155	8.759841999999999	156	4.566006000000001	95	4.714427000000001	95	4.112283000000001	88	6.3576440000000005	124	4.84394	94	4.4743319999999995	97	5.242989000000001	103	5.71865	114	7.979811000000001	175	4.36212	95	3.5624520000000004	76	5.04479	111	4.31763	82	5.6479919999999995	109	4.506106000000001
Morus_notabilis_newGene_2672	--	--	0	0	0.37943	6	0	0	0.340222	5	0.078337	2	0.14233400000000002	2	0.091054	2	0.040796	2	0.05317	2	0.522282	7	0.147914	2	0.218702	3	0.031815	2	0.239746	4	0.22367	4	0	0	0	0	0.33156399999999997	5	0.234822	4	0.199677	4	0	0	0.17518699999999998	3	0.238312	4	0.151624
Morus_notabilis_newGene_2673	--	--	0.074687	1	0.234071	3	0	0	1.42751	12	0.449397	4	0.155252	2	0.335734	3	0.711561	7	0.475056	4	0.8792	8	0.114203	1	0.037586	1	0.243361	3	0	0	0.115562	1	0	0	0.344417	3	0.143099	2	1.21467	11	0.278474	3	0.595828	6	0.122954	1	0.53264	5	0.277445
Morus_notabilis_newGene_2677	--	LOC112093344	0	0	0	0	0	0	0.15912	2	0	0	0	0	0	0	0	0	0.15299	2	0	0	0	0	0	0	0	0	0.33657000000000004	4	0	0	0	0	0	0	0.135604	2	0	0	0	0	0	0	0	0	0	0	0
Morus_notabilis_newGene_2678	--	--	0	0	0.945329	7	1.63344	12	3.2983	23	3.26874	23	2.10486	15	1.92002	15	3.95236	28	2.10177	15	2.59689	19	3.45704	26	4.27591	32	2.27658	17	1.59404	13	0.999867	8	4.31339	31	1.05292	8	3.1348	26	4.8556	37	2.63473	21	3.91423	33	0.904553	7	3.80886	26	1.84633
Morus_notabilis_newGene_268	--	--	0.549512	8	0.557837	8	0.420912	6	0	0	0.149173	2	0.191197	3	0.064123	1	0	0	0	0	0.205241	3	0	0	0.336952	5	0.616711	9	0.300278	5	0	0	0.071465	1	0.113224	2	0.122471	2	0.27597	5	0.606952	9	0	0	0.731802	10	0	0	0.934474
Morus_notabilis_newGene_2681	--	--	0.659416	10	3.54483	53	0.324342	5	0	0	0	0	0.438406	7	0	0	0.278733	5	0	0	0.836909	13	0	0	0.402669	7	4.00256	63	3.06378	51	5.74339	85	0	0	0.196873	3	0.965189	17	0.669152	11	0.611019	10	0.434634	8	0	0	0.507806	8	0
Morus_notabilis_newGene_2684	--	LOC112091035	0.5559	6	0	0	0.266778	3	0	0	0	0	0	0	0.260245	3	0	0	0	0	0	0	0	0	0	0	0.29393	3	0	0	0	0	0	0	0	0	0	0	0.624841	6	0	0	0	0	0	0	0	0	0.302935
Morus_notabilis_newGene_2688	--	--	0	0	0	0	0	0	0	0	0	0	0	0	0	0	0	0	0	0	0	0	0	0	0	0	0	0	0	0	0	0	0	0	0	0	0	0	0	0	0	0	0	0	0	0	0	0	0
Morus_notabilis_newGene_2696	--	--	2.75173	61	1.90625	42	3.99627	85	12.0729	250	14.0375	294	11.7711	240	8.42366	190	6.98675	150	7.68833	164	11.4499	253	15.5143	343	9.14781	205	5.67532	128	7.26011	175	5.74218	123	7.59832	165	7.81854	171	12.7032	309	10.8219	245	11.128	257	12.2015	309	5.12969	106	9.38164	192	3.02619
Morus_notabilis_newGene_2698	--	LOC112093625	0	0	0.295335	7	0.603968	14	0	0	0.072109	2	0.446019	10	0.410502	11	0	0	0	0	0.075468	2	0	0	0	0	0	0	0	0	0.048974	2	0	0	0	0	0.516736	14	0.12364	4	0.165819	5	0	0	0	0	0.253787	6	0
Morus_notabilis_newGene_270	--	--	1.30191	16	7.31635	86	3.1968	37	0.957956	11	1.21471	14	1.03006	12	0.896333	11	1.48451	18	0	0	0.809932	10	0.602097	8	0.507252	7	1.08139	14	1.10844	15	1.34822	16	1.43803	17	0.849181	11	1.37931	19	0.882831	11	0.713467	9	1.1527	16	0.89382	10	0.831774	10	0.42581
Morus_notabilis_newGene_2704	--	--	9.01579	142	11.636973000000001	179	7.7352	119	7.806316000000001	115	8.69403	131	12.063944000000001	175	18.2938	297	10.6526	165	15.2807	231	18.1221	282	16.0659	255	17.18	277	11.3222	182	10.8143	188	9.789316999999999	147	7.99445	123	8.807925000000001	138	12.6707	222	15.6629	249	14.1131	234	19.675337000000003	354	13.0888	194	13.4885	196	12.0249
Morus_notabilis_newGene_2706	--	--	0	0	0.20346	5	0.708897	15	0	0	0.17124899999999998	4	0.148832	3	0	0	0	0	0	0	0	0	0	0	0	0	0	0	1.65069	37	1.5374	29	0.397108	9	0.35377	8	0.082924	2	0	0	0	0	0	0	0	0	0	0	0
Morus_notabilis_newGene_2708	--	--	0	0	0.480011	5	0	0	0.391789	4	0.583647	4	0.368379	3	0	0	0	0	0.845581	9	0	0	0.78571	8	0.682602	7	1.53774	15	0.306041	3	0	0	0	0	0	0	0.338707	4	0	0	0	0	0	0	1.30488	13	0.405607	4	1.13051
Morus_notabilis_newGene_271	--	--	4.84335	184	3.76661	142	6.14883	227	11.5005	413	9.32712	339	6.13054	217	7.95758	312	7.97597	297	6.68264	247	12.6678	485	11.6897	448	10.355	403	4.39588	172	4.06452	170	5.31993	197	12.233	461	12.2179	464	7.73968	327	12.2922	483	10.3436	414	8.5068	374	10.579	378	11.6931	416	11.0381
Morus_notabilis_newGene_2710	--	--	0.9425600000000001	16	0.280603	6	1.46744	19	1.88012	27	2.78901	36	2.24213	29	2.9715759999999998	40	3.27706	42	1.9546	25	2.0756870000000003	28	3.1168	41	1.57322	21	2.53923	34	0.78851	12	3.2588	41	1.78675	25	1.6649580000000002	26	2.05555	32	2.08651	29	2.1673	33	2.44941	42	1.5895270000000001	20	3.04567	51	1.73995
Morus_notabilis_newGene_2713	--	--	1.52368	27	0.790577	20	1.04582	26	3.11677	57	2.14316	53	1.3452	32	1.32579	35	1.34443	23	0.519766	13	0.48597	13	1.57912	41	0.978169	18	1.42027	26	0.71694	21	1.33526	23	3.99962	90	4.49518	97	1.10621	32	1.11046	20	0.906662	25	0.47567	14	0.861042	21	0.530267	13	0.424532
Morus_notabilis_newGene_2722	--	--	0.140711	8	0.227404	12	0.33059	16	4.44973	195	3.21169	129	2.93433	117	0.909605	46	1.61396	72	1.25776	54	1.08101	53	0.963534	50	0.376812	20	1.73019	87	1.23826	58	0.864762	33	2.69346	121	2.67798	117	4.12044	193	1.2368	60	0.648001	34	1.1774179999999999	61	0.993791	38	2.08005	84	1.55993
Morus_notabilis_newGene_2723	--	--	0	0	0	0	0	0	0.03954	1	0.047126	1	0.089798	1	0	0	0.035746	1	0	0	0	0	0	0	0	0	0	0	0.029323	1	0	0	0.088828	1	0.018944	1	0.034574	1	0	0	0	0	0.02899	1	0.085613	1	0	0	0.045479
Morus_notabilis_newGene_2727	--	--	0	0	0	0	0	0	0	0	0	0	0	0	0	0	0	0	0	0	0	0	0	0	0	0	0.43829	4	0	0	0	0	0	0	0.150007	2	0.399677	3	0	0	0	0	0.223169	2	0	0	0.14638	1	0.400098
Morus_notabilis_newGene_2731	--	--	2.71094	73	2.14603	57	2.96135	77	7.26207	185	8.6483	220	8.33677	208	3.88135	108	3.96446	104	2.93481	77	4.11833	112	3.57935	97	2.51621	70	4.96434	137	5.16514	153	5.26642	136	6.15091	162	5.97196	161	7.33146	216	5.7844	161	4.63414	131	5.90922	184	3.11689	79	4.59312	116	3.35268
Morus_notabilis_newGene_2732	--	--	0	0	0.318587	6	0.67276	12	0.738069	13	0.098841	2	0.159458	3	0	0	0.211751	4	0.269467	5	0	0	0.335339	6	0.191188	4	0	0	0.163945	4	0.097116	2	0.180598	4	0.534582	10	0.164674	4	0.154	3	0	0	0.048998	1	0	0	0	0	0.237168
Morus_notabilis_newGene_2733	--	--	0	0	0	0	0.273636	5	0.063329	1	0.274225	5	0.410638	7	0.347553	6	0	0	0	0	0	0	0.438468	8	0	0	0.319646	6	0.488211	9	0	0	0.313794	5	0.200192	4	0.369261	7	0.164445	3	0	0	0	0	0	0	0.597577	9	0
Morus_notabilis_newGene_2736	--	--	0	0	0	0	0.347728	7	0.596513	12	0.10212	2	0.262829	5	0.138271	3	0.295807	6	0	0	0.448151	10	0.582477	12	0	0	0	0	0.178662	4	0.097989	2	0.288851	6	0	0	0	0	0.37463500000000005	8	0.175021	4	0.350591	9	0.623964	12	0.255322	5	0.591992
Morus_notabilis_newGene_2737	--	--	28.0451	556	15.4494	484	18.0158	456	25.943070000000002	553	19.2678	588	21.767364999999998	428	27.823567999999998	563	17.154631000000002	529	26.9112	548	14.4634	457	23.9005	756	19.3127	627	9.50262	313	16.2529	390	18.1752	382	25.611427000000003	538	19.540888000000002	615	15.2968	542	14.8814	488	25.892999000000003	606	19.5349	524	29.1969	560	15.0533	441	25.0357
Morus_notabilis_newGene_2738	--	--	0.413672	16	0.39166199999999995	14	0.324095	11	3.7068630000000002	121	3.4038	113	2.2421	70	1.36936	47	1.4112909999999999	47	1.1612580000000001	39	2.3673	82	1.93015	66	1.33165	46	0.47045499999999996	17	0.7150730000000001	26	0.371555	14	0.805782	29	1.3292389999999998	45	2.42091	92	2.10478	73	2.55051	90	2.64495	106	0.617813	20	1.45654	41	0.8220810000000001
Morus_notabilis_newGene_274	--	--	1.96931	66	1.57388	52	1.83296	59	1.61145	51	2.27611	72	3.05349	94	1.0348	36	0.688961	23	0.435402	14	0.503568	17	1.08454	37	1.09875	38	4.63576	158	2.60848	95	1.97192	64	2.58638	85	1.11776	37	1.77549	66	2.61112	90	2.20017	77	1.43199	55	2.24835	70	1.64836	51	0.843284
Morus_notabilis_newGene_2741	--	--	15.0278	99	20.7557	135	12.2545	78	11.6152	73	25.8904	162	16.274	100	12.6861	86	8.20424	54	12.2975	78	11.506303999999998	77	11.147	75	12.5373	85	4.2860439999999995	30	5.45311	41	8.8735	57	13.7558	90	16.8299	110	13.016119999999999	96	16.7502	114	11.0624	77	19.2683	146	15.2901	94	10.179	63	15.5951
Morus_notabilis_newGene_2745	--	--	0	0	0.101121	1	0	0	0	0	0	0	0	0	0	0	0.406369	4	0	0	0	0	0	0	0	0	0	0	0	0	0	0	0	0	0	0	0	0	0	0	0	0	0	0	0	0	0.213391	2	0.285843
Morus_notabilis_newGene_275	--	--	17.7755	182	26.6276	268	360.935	3573	24.8801	240	87.44	852	92.8212	880	44.7636	471	53.1211	531	84.6756	838	9.59644	99	7.40844	77	19.6877	206	144.254	1512	224.502	2518	57.1846	567	132.757	1341	175.514	1788	46.3375	525	44.924	474	56.8763	611	46.0973	543	75.9046	727	18.1645	174	39.0586
Morus_notabilis_newGene_2751	--	--	0	0	0	0	0	0	0	0	0.321045	4	0	0	0	0	0.092047	2	0	0	0	0	0	0	0	0	0.307512	4	0.450198	7	0.130251	2	0	0	0.552002	7	0.421606	6	0	0	0	0	0	0	0	0	0	0	0
Morus_notabilis_newGene_2752	--	--	0	0	0	0	0	0	0	0	0	0	0	0	0	0	0	0	0	0	0	0	0	0	0	0	0	0	0	0	0.130729	1	0	0	0	0	0.396353	4	0	0	0	0	0.220152	2	0	0	0	0	0
Morus_notabilis_newGene_2753	--	LOC112093861	0.159815	5	0	0	0.024889	1	0	0	0.066248	2	0.114379	3	0.052424	2	0.136192	4	0	0	0.027543	1	0.052071	2	0	0	0.055691	2	0.064064	2	0	0	0	0	0	0	0.077143	3	0.052985	2	0.109082	4	0.029306	1	0	0	0	0	0
Morus_notabilis_newGene_2754	--	--	1.39892	19	2.39421	32	1.7932	24	10.4856	132	9.09435	116	7.28441	90	4.20364	58	4.78727	63	4.01418	52	4.68522	63	5.2006	70	3.12486	43	5.66193	78	4.41463	65	4.97372	65	7.90451	105	7.00029	93	8.40966	125	4.70403	65	5.42451	76	5.69652	88	4.40637	55	6.08876	76	4.54271
Morus_notabilis_newGene_2755	--	--	1.63875	29	1.11851	20	1.41642	24	1.14013	19	1.70855	29	0.616588	10	0.892414	16	1.01564	18	1.01737	18	0.903897	16	1.40864	25	0.69236	13	1.41804	26	1.07772	21	0.632764	11	1.924	33	1.71206	30	1.37136	27	1.48345	27	1.06064	20	0.825822	17	0.859167	14	1.29351	21	1.68196
Morus_notabilis_newGene_2757	--	LOC21390085	0	0	0	0	0.43294	4	0.653061	5	1.17927	8	1.83278	13	0.534266	4	0	0	2.12027	15	0	0	1.82381	14	0	0	1.25607	9	1.5581239999999998	12	1.4092850000000001	10	0.738233	6	0	0	0.540263	5	0.532683	4	2.69401	21	1.58781	13	1.82993	12	1.23564	9	0
Morus_notabilis_newGene_276	--	--	41.5754	567	18.5068	249	67.4126	893	17.1416	221	16.4962	215	17.6038	224	4.15758	59	4.56172	61	2.93644	39	4.69749	65	5.45459	75	10.4822	147	112.424	1576	90.6089	1359	113.114	1500	24.7832	335	25.7029	350	6.23032	95	3.9862	57	8.5933	124	6.17953	98	24.0137	308	8.40995	108	19.9847
Morus_notabilis_newGene_2767	--	--	2.93559	37	2.89074	36	2.83447	35	0.984466	12	0.979772	12	0.872733	11	2.72538	36	1.63837	21	1.89508	24	1.16116	15	0.936194	12	1.22385	16	3.36507	44	2.43926	34	1.88532	23	1.27173	16	1.4479	19	1.9432	28	1.48849	20	1.97701	27	1.64924	24	1.52612	18	1.6671	20	0.756094
Morus_notabilis_newGene_2768	--	--	14.1852	267	11.3661	212	9.82233	180	19.2131	343	14.6417	264	20.7866	364	13.6963	266	8.57147	158	13.1255	240	8.55006	163	9.11893	170	6.09639	118	14.7252	285	16.5491	343	15.5238	285	16.0485	300	16.8261	317	16.4308	344	12.8454	250	13.5421	269	14.1185	307	12.3095	218	14.4521	255	15.9771
Morus_notabilis_newGene_2769	--	LOC21396201	1.73327	20	1.48232	16	2.58988	27	6.27812	71	5.507534999999999	60	5.271967999999999	50	2.03862	22	2.18412	24	3.30569	33	1.3755600000000001	15	2.1262790000000003	23	0.42104600000000003	5	5.2075	63	2.5342239999999996	30	2.55692	26	4.30455	44	4.14261	44	7.007230999999999	91	1.14738	15	2.60522	30	2.75942	34	4.23269	41	3.34677	35	1.1218
Morus_notabilis_newGene_277	--	--	7.30081	62	7.44557	63	13.4725	112	3.49677	29	6.84996	56	3.59979	29	7.0768	62	3.54686	30	5.57156	46	1.35715	12	2.81299	25	4.34397	38	5.67735	50	6.46229	61	5.34661	45	4.50657	38	3.44735	30	3.61601	35	2.59664	23	32.1601	288	5.29668	52	153.949	1228	3.30196	27	1.36367
Morus_notabilis_newGene_2770	--	LOC21396208	2.38634	51	2.62628	55	2.50444	52	1.90141	38	1.66112	34	1.98092	39	3.1644	69	2.7653	58	3.26003	67	1.36281	29	2.91439	63	2.0388	45	3.99895	87	2.67033	62	3.35947	69	3.64792	77	2.86388	61	2.51161	59	2.606	57	2.60635	58	2.51211	62	2.9654819999999997	60	1.68956	34	3.29309
Morus_notabilis_newGene_2772	--	--	15.2455	151	8.37824	82	12.7108	122	2.84035	27	1.73642	17	6.66481	62	2.33588	24	5.20085	51	3.82089	37	3.08359	31	3.81796	39	2.31318	24	5.77833	59	7.12492	78	6.3468	61	1.24528	13	1.47219	15	4.69281	52	2.81864	29	4.479	47	3.48487	40	4.90962	46	3.48929	33	4.91598
Morus_notabilis_newGene_2775	--	LOC21403542	0.250603	5	0.482022	10	0	0	0.735761	13	0.626993	12	0.518006	10	1.11773	21	0.548726	10	0.773291	14	0.925905	17	0.883401	17	0.150104	3	0	0	0.147403	3	0.337223	6	0.329121	6	0.389237	8	0.420434	9	0.468631	9	0.26751	6	0.472295	10	0.345713	6	0.552398	10	0
Morus_notabilis_newGene_278	--	--	18.5183	274	30.0027	438	62.2275	893	5.87774	83	15.0478	213	13.1954	182	22.2044	338	18.6936	271	21.9887	316	0.386819	6	10.6456	159	3.84963	59	27.165	413	46.6858	759	24.067	346	18.4638	271	19.9841	295	12.7702	210	1.56079	24	2.58336	41	2.4991	43	50.4702	700	8.33426	116	0.591392
Morus_notabilis_newGene_2788	--	--	3.4216490000000004	143	4.76413	182	2.92667	117	5.122978000000001	197	4.60882	184	5.955633000000001	216	6.7607	286	6.72505	264	7.02283	288	5.1950579999999995	220	5.72332	217	4.02146	180	5.350607999999999	233	2.6767149999999997	126	3.8717449999999998	152	4.86563	191	4.87485	200	4.69491	212	5.97759	253	4.8759999999999994	211	7.50397	343	5.82588	217	7.1954530000000005	259	4.83827
Morus_notabilis_newGene_2789	--	--	0	0	0	0	0	0	0	0	0.555185	4	0	0	0	0	0	0	0	0	0	0	0	0	0	0	0	0	0	0	0	0	0	0	0	0	0	0	0	0	0	0	0	0	0	0	0	0	0
Morus_notabilis_newGene_2790	--	--	0.183535	2	0	0	0.274865	3	0	0	0.353591	4	0	0	0.224892	3	1.06936	12	0	0	0.153341	2	0	0	0	0	0.643663	8	0.217928	3	0.234425	3	0.787506	9	0.179351	2	0.334012	4	0.260699	3	0.887964	10	0.253023	4	0.455934	5	0	0	0.270965
Morus_notabilis_newGene_2791	--	--	0.333909	5	0.111957	2	1.97133	27	1.24214	17	0.67784	9	0.950766	12	1.45594	21	2.45299	33	1.0473839999999999	15	0.515082	7	1.13735	17	0.6189	9	0.880745	13	0.281428	5	1.0796990000000002	15	7.74398	105	5.78034	79	0.789485	12	0.371022	6	0.293626	6	0.638555	10	1.79937	23	0.460093	7	1.19331
Morus_notabilis_newGene_2805	--	--	1.3740230000000002	63	2.6278509999999997	116	2.52131	107	4.72222	201	5.38339	238	3.9546010000000003	178	3.68577	176	4.693862000000001	206	3.0779	137	2.64404	121	2.51999	117	3.10123	120	2.20831	102	2.5865100000000005	117	2.31144	82	6.5776200000000005	288	4.81639	175	6.6761219999999994	271	3.8169889999999995	182	3.0245970000000004	145	3.7794119999999998	197	2.35209	97	3.94473	169	2.1821599999999997
Morus_notabilis_newGene_2811	--	LOC21409854	4.47025	96	2.63273	59	3.9405330000000003	81	4.535569000000001	94	4.351642999999999	89	5.78708	110	3.51667	82	2.95519	65	4.2962810000000005	93	3.93291	87	3.9699910000000003	89	3.00555	66	4.87325	111	4.69823	112	4.6212	99	4.471521999999999	98	4.26919	96	5.33089	128	4.76658	110	4.3115	101	2.91342	76	4.47506	91	3.4305529999999997	71	3.3453180000000002
Morus_notabilis_newGene_2812	--	--	0	0	0	0	0	0	0	0	0	0	0	0	0	0	0	0	0	0	0	0	0	0	0	0	0	0	0	0	0	0	0	0	0	0	0	0	0	0	0	0	0	0	0	0	0	0	0
Morus_notabilis_newGene_2819	--	--	0.509709	12	0.220616	5	0.684992	16	0.361755	8	0.173375	4	0.09365	2	0.358315	9	0	0	0	0	0.283496	7	0.387211	9	0.508715	12	1.06397	26	0.845824	22	1.49234	34	0	0	0.391298	9	0.540488	14	0.786967	19	0.910714	23	0.434941	12	0	0	0.323096	7	0.727092
Morus_notabilis_newGene_2820	--	--	0.974315	34	0.696273	24	1.27701	43	2.92536	96	2.68787	89	2.48831	79	0	0	0	0	0.810257	27	0.322013	11	0	0	0	0	1.96115	70	0	0	0	0	1.44993	50	1.22422	43	1.31333	51	0.742847	27	0.820452	30	0.656873	27	0.331233	11	0.650683	21	0.196645
Morus_notabilis_newGene_2821	--	--	0	0	0	0	0	0	0	0	0	0	0	0	0	0	0	0	0	0	0	0	0	0	0	0	0	0	0	0	0	0	0	0	0	0	0	0	0	0	0	0	0	0	0.136317	5	0	0	0
Morus_notabilis_newGene_2825	--	--	0.48114	7	1.12885	17	1.41141	20	0.375498	6	0.49945	7	0.309872	5	0.518217	8	1.21818	18	1.77465	25	0.854315	13	0	0	1.21054	18	0.449603	7	0.753078	13	1.50186	22	0.414525	6	0.295718	5	0.536511	9	0.448205	7	0.616425	10	1.08598	19	0.944254	13	0.752288	11	0.820362
Morus_notabilis_newGene_2826	--	--	0	0	140.627	2145	1.45645	22	0.364128	6	0	0	0	0	4.16659	68	0	0	2.30409	36	0	0	0	0	0	0	0	0	0	0	0	0	1.55717	25	0	0	4.850052000000001	84	0.96336	16	0	0	0.351783	7	1.85437	27	0	0	0
Morus_notabilis_newGene_2832	--	LOC21402362	4.90145	170	4.13348	155	4.1260259999999995	134	5.571841999999999	189	5.48849	165	4.213318999999999	143	7.51951	294	6.5020489999999995	241	7.526122999999999	261	6.40038	238	7.5197959999999995	259	7.20664	240	3.48835	134	4.94821	199	4.79483	181	5.6450309999999995	181	5.83651	203	4.46652	182	8.18942	233	5.327158000000001	197	5.8125219999999995	225	4.4567	162	4.32969	140	5.14322
Morus_notabilis_newGene_2844	--	--	0	0	0	0	0	0	0	0	0	0	0.6270359999999999	6	6.02057	56	0	0	4.8067	42	0	0	0	0	0	0	0	0	0	0	0	0	0	0	0	0	0	0	0.16947	2	0.270343	3	0	0	0	0	0	0	0
Morus_notabilis_newGene_2848	--	--	0	0	0.041847	2	0.07653	2	0	0	0	0	0	0	0.188884	5	0.094912	3	0	0	0.067628	2	0	0	0	0	1.20507	31	0.603022	17	0.64655	16	0	0	0.047664	2	0	0	0.037292	1	0	0	0	0	0.038981	1	0	0	0.098397
Morus_notabilis_newGene_285	--	--	1.71011	24	2.4089	32	2.33427	32	4.2209	55	4.2406369999999995	55	1.7765090000000001	23	2.0058160000000003	29	1.92741	26	1.58563	21	1.35146	19	1.73169	24	1.8646630000000002	27	3.43951	49	1.61715	25	1.1420080000000001	16	4.1117740000000005	55	2.5883	36	2.73012	42	2.5460570000000002	37	2.38577	34	2.8208	45	1.89514	24	1.76852	23	1.76158
Morus_notabilis_newGene_2858	--	--	0.097536	2	0.619951	8	0	0	0	0	0.298943	4	0.114972	2	0.17989	3	0.152139	2	0	0	0.732221	11	0.24904700000000002	4	0	0	0.157042	3	0.310215	6	0.284513	5	0	0	0	0	0.56995	9	0	0	0.197491	3	0.22533	4	0	0	0	0	0
Morus_notabilis_newGene_286	--	LOC103343912	0.240873	5	0.395433	7	0.671739	12	0.882057	15	0.60731	11	0.683156	12	0.951663	18	0.5462	10	1.16248	20	0.777777	14	0.680612	13	0.543107	10	0.692293	13	0.57863	12	0.809006	14	0.492342	9	0.650462	12	1.04096	21	0.638106	12	0.796903	15	0.485192	10	0.349087	6	0.434533	8	0.378837
Morus_notabilis_newGene_2860	--	--	0.585543	37	0.33993	21	0.551267	34	2.16175	120	2.29622	134	1.60558	94	1.79748	116	1.59309	98	1.63306	100	1.5103	96	1.11274	71	0.90426	58	2.95557	190	1.36121	94	0.942354	52	1.98813	124	1.75657	110	2.60666	181	1.69976	110	0.838065	56	0.9688	70	1.19926	71	1.2913	76	0.929109
Morus_notabilis_newGene_2868	--	--	0.104964	1	0	0	0.401995	4	0.764998	7	0.154634	2	0.681562	6	0	0	0.880043	9	0.303819	3	0.817527	8	0.910939	9	0.745009	8	0.408602	4	0.383154	4	0.529363	5	0.962024	9	1.01663	10	0.174585	2	0.490018	5	0.361918	4	0.402262	5	0.096388	1	0.171301	2	0.429638
Morus_notabilis_newGene_2880	--	--	2.50616	72	4.8687	138	4.68568	105	4.58227	125	4.88444	134	3.24017	84	5.2361	155	7.01611	166	6.229941999999999	164	3.0984	90	3.9302340000000004	107	4.12243	105	7.22621	214	5.73089	158	7.255851000000001	190	6.27815	161	6.6449929999999995	165	3.29958	102	5.48715	133	4.95447	140	4.77454	159	3.27372	89	3.11301	84	4.25598
Morus_notabilis_newGene_2882	--	--	6.04099	142	4.31724	93	4.17009	86	3.3720330000000005	66	6.1858450000000005	131	5.06223	103	8.34581	194	7.5003	158	6.96743	151	6.26964	137	5.3894779999999995	114	11.1656	245	8.80364	195	5.87145	135	6.51842	135	6.7719	145	4.91079	102	3.3490219999999997	81	5.49221	130	7.4708	182	8.789470000000001	223	10.1872	199	6.39012	132	9.47165
Morus_notabilis_newGene_2883	--	--	0	0	0.199139	4	0	0	0	0	0	0	0	0	0	0	0	0	0	0	0	0	0	0	0	0	0.359925	8	1.97551	42	0.229628	5	0	0	0	0	0	0	0	0	0	0	0	0	0.23138399999999998	5	0	0	0
Morus_notabilis_newGene_2885	--	--	67.5789	2905	37.4113	1587	62.8026	2622	83.821	3409	82.9692	3410	50.2427	2009	53.7596	2382	42.513	1789	59.5124	2484	34.7525	1505	60.2158	2612	44.6781	1967	49.0254	2167	48.3905	2289	48.5338	2030	112.268	4783	96.5392	4147	68.6679	3277	40.4526	1797	33.6408	1524	40.8448	2029	101.313	4091	45.9663	1848	56.3307
Morus_notabilis_newGene_2887	--	--	1.79857	32	1.49275	27	1.48375	26	4.44404	75	3.10237	53	4.12514	69	1.64993	31	1.59511	28	1.11095	20	1.51719	28	2.1169	38	1.34356	25	2.22248	41	2.05239	41	3.04219	53	2.70104	48	3.4791	62	3.82828	76	2.85012	53	2.37727	45	2.62608	54	2.16006	36	2.28633	38	2.2498
Morus_notabilis_newGene_2900	--	--	1.2483039999999999	40	1.30546	33	0.7460880000000001	25	3.4032210000000003	113	3.4211	115	1.7605	60	1.4893269999999998	56	1.2867410000000001	49	1.35402	50	2.23232	75	1.5829389999999999	57	0.687577	28	1.48653	52	1.85869	68	2.5397929999999995	82	2.41383	79	1.6984650000000001	53	2.88063	112	2.54193	91	2.12511	74	1.3702299999999998	57	0.8741420000000001	32	2.24684	74	0.8642960000000001
Morus_notabilis_newGene_2901	--	--	0	0	0	0	0.211214	4	0	0	0	0	0	0	0	0	0	0	0	0	0	0	0	0	0	0	0.729178	14	0.308564	6	0.528213	9	0	0	0	0	0	0	0	0	0	0	0	0	0	0	0	0	0
Morus_notabilis_newGene_2903	--	LOC21386557	3.43299	152	3.79901	164	3.65207	160	4.36252	162	4.498590999999999	172	3.6622450000000004	150	3.99689	171	4.02439	171	4.78402	193	1.7979	78	1.7205759999999999	82	1.87104	87	3.82087	171	3.37604	157	5.11559	203	3.5675480000000004	155	3.0931429999999995	136	3.82069	191	3.3671020000000005	156	3.00344	125	2.7854669999999997	137	2.4525669999999997	111	2.8084450000000003	111	2.55729
Morus_notabilis_newGene_2906	--	LOC21403302	25.4211	866	26.936739000000003	908	46.0022	1533	75.26714000000001	2447	78.7754	2556	54.695674999999994	1716	79.43319699999999	2793	65.5395	2188	44.8754	1490	108.515	3719	107.698	3672	61.88274800000001	2166	44.0448	1555	39.228848000000006	1489	30.917173999999996	1035	68.0207	2289	62.9122	2130	38.606	1441	67.02652499999999	2358	68.3519	2481	48.0897	1948	89.5439	2859	111.06216599999999	3563	81.4147
Morus_notabilis_newGene_2909	--	--	34.5034	740	37.1159	786	67.9054	1414	98.2226	1992	91.7243	1880	78.6191	1567	102.426	2263	96.5478	2026	88.5544	1843	134.32	2901	143.15	3096	76.6174	1682	66.1097	1458	47.6328	1124	43.3293	904	83.0892	1766	84.3523	1807	50.8986	1212	82.3152	1824	84.9663	1919	78.3421	1940	113.587	2287	143.203	2871	102.337
Morus_notabilis_newGene_2911	--	--	1.59661	18	1.96427	21	2.43459	26	3.61715	37	3.28316	34	1.99499	21	2.36412	27	3.07288	33	3.29351	35	4.3768	48	2.23469	25	1.72965	20	3.7836	42	2.38084	29	2.77224	30	2.38517	26	0	0	1.39709	17	3.06653	35	2.29716	27	4.43073	56	2.10133	22	2.91001	30	2.83176
Morus_notabilis_newGene_2917	--	LOC21407158	0.154153	2	1.90416	26	1.02436	15	0	0	0.393453	5	0.312225	4	0.610613	10	0.456767	7	0.530573	8	0.058588	1	0.43428100000000003	7	0.204184	4	0.40606400000000004	7	0.078532	2	1.81074	24	0	0	0.076109	1	0.347168	6	0	0	0.563534	8	0.505932	9	0	0	0.46925	7	0
Morus_notabilis_newGene_292	--	--	0.959876	13	0.774933	11	0.655594	9	2.85461	36	3.04897	39	2.18493	27	4.11907	57	3.24864	43	3.04068	40	2.82731	38	1.39538	19	0.914654	13	0.760769	11	0.789435	12	0.861452	12	1.48744	20	1.89415	26	3.04565	45	3.02856	42	2.04872	29	1.81296	28	1.52088	19	2.84032	36	2.2903
Morus_notabilis_newGene_2923	--	--	0	0	0	0	0.151902	2	1.43972	14	1.48953	15	1.59453	16	0	0	1.09412	11	1.01728	11	0.554207	6	1.35823	15	0	0	0	0	0	0	0	0	0.576548	6	0	0	0	0	1.79121	19	0.537497	6	0.501974	6	0.522237	6	0	0	0
Morus_notabilis_newGene_2926	--	--	0	0	0	0	0	0	0	0	0	0	0	0	0	0	0	0	0	0	0	0	0.884506	10	0	0	0	0	0	0	0	0	0	0	0	0	0	0	0	0	0	0	0	0	0	0	0	0	0
Morus_notabilis_newGene_2927	--	LOC112091314	7.555638999999999	301	5.69383	222	7.13945	273	1.93878	74	1.81299	71	2.71511	101	2.84672	111	1.01614	40	1.9254120000000001	73	1.1954	49	0.781084	32	1.11003	44	2.39528	98	3.94868	168	3.45835	135	1.1481839999999999	46	0.936097	38	3.6162	154	2.5694540000000003	104	2.87033	119	2.01844	88	1.6943480000000002	63	1.09204	42	1.50139
Morus_notabilis_newGene_2928	--	--	0.328756	3	0	0	0	0	0.949104	7	0	0	0	0	0	0	0	0	0	0	0.877012	7	1.74897	13	0	0	0	0	0	0	0	0	0.722892	6	0	0	0.694767	6	0	0	0.959599	8	1.18484	10	0	0	0	0	0
Morus_notabilis_newGene_2929	--	--	2.18153	56	1.93445	49	3.42816	86	10.1246	245	10.6476	261	9.035962999999999	205	4.61605	122	5.85814	147	7.30668	182	5.26834	136	3.70143	96	3.55683	94	4.69822	124	2.55695	72	2.6999769999999996	65	11.4873	291	9.58453	245	6.80642	189	7.46767	193	4.47386	121	6.56801	194	4.66735	113	6.17905	148	6.02843
Morus_notabilis_newGene_2931	--	--	2.82468	102	3.05576	113	3.37266	136	7.302619999999999	261	9.85527	346	8.06985	306	5.32107	211	5.2688	203	2.6052619999999997	91	8.803104999999999	345	6.07781	229	3.54775	138	3.05497	124	3.85817	154	3.1191	124	5.03376	201	7.174158000000001	253	6.8227519999999995	308	6.803061999999999	271	10.9679	443	8.726628999999999	383	4.55793	161	7.20312	259	2.89377
Morus_notabilis_newGene_2936	--	--	0.769578	14	0.907905	16	0.578515	10	2.07962	34	2.27905	38	1.97492	32	1.67609	30	2.0944	36	1.79501	30	2.11308	37	1.68901	30	1.55196	28	1.52515	27	0.920306	18	0.573256	10	2.3901	41	1.51012	26	1.86512	36	2.50386	45	3.5199	64	2.78781	56	2.40436	39	2.56725	42	3.15245
Morus_notabilis_newGene_294	--	--	0.896737	9	0	0	0.108107	1	1.06565	10	0.91305	9	1.23143	11	0.125534	2	0.807938	8	0.613494	6	0.602059	6	0.66022	7	0	0	0.44169	5	0	0	0	0	0.572301	6	0	0	0	0	0.166579	2	0.426093	5	0.51668	6	0.335357	3	0.980845	9	0
Morus_notabilis_newGene_2942	--	--	0.986004	30	1.77586	54	1.09935	33	1.35128	39	1.19409	35	1.00093	29	0.878212	28	0.773423	23	1.12368	34	0.781445	24	1.0713	33	0.902693	28	2.25678	71	2.21624	74	3.2867	97	1.15624	35	1.08621	33	0.642164	22	2.10781	66	1.71084	55	1.56346	55	1.64334	47	0.554707	16	1.04336
Morus_notabilis_newGene_2943	--	--	0	0	0	0	0	0	0	0	1.48558	10	0	0	0	0	0	0	0	0	0.279693	2	0	0	0	0	0	0	0	0	0	0	0.606767	4	0	0	0.685209	5	0	0	0	0	0	0	0	0	0	0	0
Morus_notabilis_newGene_2944	--	--	0.72464	10	1.08011	15	1.06281	14	4.07565	52	4.8635	63	4.56735	58	3.28117	46	6.47977	86	6.092	80	4.03913	55	4.03127	55	3.73193	52	1.50035	21	1.21914	19	2.13854	28	2.8346	38	3.24256	44	3.7615	57	6.44495	90	4.0444	58	7.32576	114	1.94726	25	4.69867	60	1.31896
Morus_notabilis_newGene_2945	--	--	4.4624	43	3.42522	32	4.17487	39	0.960856	9	1.59776	15	1.62674	15	0.751422	8	0.383953	4	0.799762	8	1.59305	16	1.24961	12	1.14982	12	5.18615	51	5.99092	63	5.28281	49	1.12136	11	0.87441	9	0.508206	6	3.42597	34	3.75625	38	1.04567	12	1.40319	13	1.50277	14	1.90346
Morus_notabilis_newGene_2948	--	--	3.52305	150	5.427213999999998	195	5.931749000000001	211	2.21429	87	3.09632	121	4.03607	136	2.1357909999999998	98	4.25486	165	4.79154	191	4.41383	197	3.24251	142	6.49153	238	3.02422	122	3.25299	124	2.4508520000000003	98	4.02294	146	3.4613959999999997	153	4.16976	170	6.1711	224	1.6149970000000002	73	4.43622	194	5.376374000000001	197	3.58564	144	9.10993
Morus_notabilis_newGene_2949	--	--	1.2798	13	1.79109	18	1.21601	12	1.11629	11	0.937764	9	0.726433	7	1.21653	13	1.56416	15	1.6292	16	0	0	0.901483	9	1.83421	19	1.06195	11	0.818585	9	2.52134	24	0	0	0.787287	8	1.91009	21	1.84111	19	1.04513	11	1.71229	20	2.7567	25	1.78126	17	2.31483
Morus_notabilis_newGene_2950	--	--	0	0	0	0	0	0	0	0	0.119098	1	0	0	0.69221	9	0	0	0	0	0	0	0	0	0	0	0.383481	5	0	0	0	0	0	0	0	0	0.300715	5	0	0	0	0	0	0	0	0	0	0	0
Morus_notabilis_newGene_2951	--	--	0.072254	2	0.109091	3	0.076656	3	0.420851	11	0.146311	4	0.207127	6	0.477812	14	0.481257	13	0.150867	5	0	0	0.022257	1	0	0	0.26731	8	0.346332	11	0.17717	5	0.336934	10	0.260662	8	0.142933	5	0.190842	6	0.30658	9	0.015848	1	0.217262	6	0.078824	3	0.0708
Morus_notabilis_newGene_2958	--	--	0	0	0	0	0	0	0	0	0	0	0	0	0	0	0	0	0	0	0	0	0	0	0	0	0	0	0	0	0	0	0	0	0	0	0	0	0	0	0	0	0	0	0	0	0	0	0
Morus_notabilis_newGene_296	--	LOC21390098	13.902584999999998	559	10.3201	408	13.8964	566	14.591567999999999	542	12.031709000000001	485	13.4658	488	12.3072	528	14.303726000000001	569	13.102491999999998	506	11.799862000000001	478	13.162522999999998	542	14.423257999999999	549	13.0527	555	14.414	603	11.005887999999999	439	14.9322	590	16.5453	649	15.969217000000002	681	17.2552	705	16.4459	708	15.846354999999999	717	15.809548999999999	565	16.230284000000005	572	18.3201
Morus_notabilis_newGene_2960	--	--	0.925154	23	0.481458	12	1.00382	24	1.56473	36	3.03527	70	2.3781	54	1.2868	33	2.14197	52	1.38379	33	2.14657	53	1.88087	47	1.09085	28	2.52952	64	1.4677470000000001	40	0.76536	19	1.32938	33	1.00404	25	1.53128	42	1.17978	30	2.02228	52	1.18149	34	0.724818	17	1.9308	44	1.06425
Morus_notabilis_newGene_2961	--	--	0.163073	3	0.107969	2	0	0	0	0	0.365047	7	0.260922	5	0.668903	13	0.86352	16	0.72007	13	0.456444	9	0.286302	6	0.104731	2	0.167758	4	0.490438	10	0.165412	3	0.141504	3	0.402928	8	0	0	0.483533	10	0.51431	10	0.339261	8	0.22763	4	0.173981	3	0.105461
Morus_notabilis_newGene_2962	--	--	0.205522	4	0	0	0.456241	8	0.311226	5	0.241911	4	0.317489	5	0.645625	12	1.75339	29	1.53945	26	0.450237	8	0.584374	10	1.18388	21	0.376456	7	0.605752	12	0.263396	5	0.292476	5	0	0	0.49853	10	0.328178	6	0.72554	13	0.89708	18	0.345709	6	1.14896	19	0.645047
Morus_notabilis_newGene_2963	--	--	0	0	0.404755	4	0	0	0	0	0	0	0.366943	4	0.643417	7	0	0	0	0	0	0	0	0	0	0	0	0	0	0	0.316381	4	0	0	0	0	0.539399	6	0.248577	3	0	0	0.260029	3	0	0	0.178839	2	0
Morus_notabilis_newGene_2973	--	--	4.87176	110	2.25076	51	13.466007999999999	293	49.8236	1054	35.9689	769	11.756851000000001	245	61.5692	1419	65.3049	1429	50.7913	1102	15.0695	340	271.15880599999997	6113	54.47144899999999	1248	2.7380839999999997	64	1.4159860000000002	35	2.6149500000000003	58	135.01	2990	79.5064	1775	20.7901	517	12.3757	286	7.943083999999999	188	10.5503	273	87.68330399999999	1842	25.2868	530	20.4585
Morus_notabilis_newGene_2974	--	--	35.3507	487	27.1929	370	65.8938	882	45.3387	591	46.2924	610	47.2584	606	43.9246	624	49.0364	661	42.5637	569	46.2808	643	46.7157	650	66.6912	941	64.062	907	52.6847	799	58.0534	778	78.7115	1075	74.2916	1023	48.7118	745	68.6671	978	80.0029	1161	76.6614	1220	83.3677	1079	47.5998	613	113.98
Morus_notabilis_newGene_2975	--	--	2.94997	56	2.6026119999999997	49	1.80229	34	4.27101	77	8.20713	150	5.502224999999999	98	7.188694999999999	141	5.32946	99	5.14976	95	8.23399	158	7.67471	147	3.6408759999999996	72	2.50689	49	3.8346229999999997	81	2.40499	46	3.24175	61	3.22834	62	6.488441999999999	137	8.09196	159	8.12771	163	7.61568	167	5.4748339999999995	99	3.0413	55	4.63063
Morus_notabilis_newGene_2977	--	--	2.17288	40	0.979201	18	1.61186	29	3.34365	58	3.27461	57	4.0528	69	3.12489	59	2.9853	53	2.52235	45	2.76139	51	1.94234	36	0.898358	17	2.64932	50	4.165	83	1.67205	30	1.5794	29	2.332	43	4.4081	89	2.11317	40	2.44131	47	2.38431	50	1.2178	21	2.04188	35	0.683286
Morus_notabilis_newGene_2988	--	--	0	0	0.425884	15	0.194387	7	1.69447	58	1.38184	48	1.38667	46	1.1202	42	0.995647	35	0.297978	11	1.71976	62	2.25571	82	0.834893	31	1.0287	38	0.973127	39	2.06826	72	1.47203	52	0.711025	26	0.720925	29	0.431437	16	0.762919	29	0.169098	7	0.472922	16	1.90769	64	0.935936
Morus_notabilis_newGene_299	--	--	7.39519	137	9.903452999999999	205	7.73025	163	5.50728	134	8.15948	194	6.00684	147	7.28974	199	10.7229	209	8.32366	188	6.92042	186	6.39768	146	5.840396999999999	132	8.61218	224	9.8554	265	10.721	262	7.46308	149	4.46767	120	8.17078	213	6.00743	168	7.94513	181	7.73438	187	5.34713	135	5.60564	140	4.95041
Morus_notabilis_newGene_2990	--	--	5.33102	52	0	0	6.99985	66	7.60599	70	8.26098	76	10.208	91	11.4214	113	26.974438999999997	253	23.498343000000002	217	21.3797	205	25.1078	243	20.2254	196	5.77882	57	0	0	3.0619460000000003	29	6.24448	60	9.41953	89	6.81	72	24.438743000000002	242	33.891470999999996	336	23.0726	251	15.5945	141	17.8881	161	28.0803
Morus_notabilis_newGene_3001	--	--	199.01	2605	180.4	2330	282.994	3598	191.804	2375	197.63	2473	143.85	1751	187.849	2534	201.76	2585	194.873	2476	175.833	2319	197.994	2615	178.562	2394	284.974	3835	235.552	3392	214.067	2726	262.829	3410	233.053	3048	164.472	2390	196.18	2654	210.549	2903	243.748	3686	198.905	2446	193.215	2365	274.168
Morus_notabilis_newGene_3002	--	LOC21389862	4.34091	139	4.69703	143	4.54931	126	8.61266	283	8.669357999999999	276	5.59616	169	4.4558990000000005	145	3.75687	122	4.60467	143	5.726945000000001	190	4.14885	128	2.47117	87	8.82246	274	6.5971	219	8.53828	254	8.49187	289	7.052270000000001	234	8.22441	306	6.499498000000001	221	7.113637000000001	235	6.67263	264	2.20083	74	6.0004420000000005	185	3.99686
Morus_notabilis_newGene_3011	--	LOC21411210	1.45588	20	1.09751	15	1.06535	14	5.36463	69	1.05918	14	4.02425	51	3.46481	49	3.26204	44	3.78672	50	0.548591	8	1.96056	27	2.01723	28	0.589053	9	1.64742	25	1.46017	20	1.46286	20	1.70494	23	2.76837	42	2.31137	33	2.15651	31	1.63539	26	0.746208	10	2.7234	35	1.80853
Morus_notabilis_newGene_3012	--	--	0.349891	4	0	0	0.46059	6	1.14681	13	0.092115	1	0.188145	2	0.485407	6	0.765218	9	0.624076	7	0.330388	4	0.485822	6	0.170237	2	0.428207	5	0	0	0.09053	1	0.948343	11	1.1633	14	0.317311	4	0.085206	1	0.167194	2	0.228683	3	0.16813	2	0.364709	4	0.397305
Morus_notabilis_newGene_3020	--	--	0.033015	2	0.051271	3	0.104415	7	0.423797	24	0.423386	24	0.0738	5	0.30225	19	0.200744	12	0.188033	11	0.052789	4	0.216648	13	0.135761	9	0.179502	11	0.182505	12	0	0	0.438289	26	0.633086	38	0.484291	32	0.170738	11	0.253091	16	0.073253	6	0.071259	4	0.035904	2	0.21645
Morus_notabilis_newGene_3022	--	LOC21405954	0	0	0	0	0	0	0	0	0	0	0	0	0	0	0	0	0	0	0	0	0	0	0	0	0	0	0	0	0	0	0	0	0	0	0	0	0	0	0	0	0	0	0	0	0	0	0
Morus_notabilis_newGene_3025	--	LOC104442247	48.7301	1704	61.07	2107	54.1631	1839	38.7875	1283	47.5982	1591	32.1701	1046	32.6151	1175	36.2677	1241	34.8819	1184	32.6243	1149	50.1621	1769	47.5592	1703	32.5267	1169	35.0251	1347	42.1772	1434	75.751	2624	65.0029	2270	40.1829	1559	37.1777	1343	30.4716	1122	34.1615	1380	60.338	1981	36.8166	1204	60.1543
Morus_notabilis_newGene_3032	--	--	0	0	0.344906	7	0.249885	5	0.317101	6	0.103196	2	0.106277	2	0	0	0.12456	3	0.376465	8	0.181209	4	0	0	0.294036	6	0.023294	1	0	0	0.233148	5	0	0	0.150528	3	0	0	0	0	0.052631	2	0	0	0	0	0.722108	14	0
Morus_notabilis_newGene_3033	--	--	0	0	0	0	0	0	0	0	0	0	0	0	0	0	0	0	0	0	0	0	0	0	0	0	0.395319	4	0	0	0	0	0	0	0	0	0	0	0	0	0	0	0	0	0	0	0	0	0
Morus_notabilis_newGene_3034	--	--	0.986982	37	1.1847619999999999	39	0.926585	32	1.23479	45	0.944987	33	1.34652	42	0.821326	29	1.6989690000000002	59	1.11092	36	0.8999710000000001	30	1.13339	38	0.930824	32	1.24865	43	0.709091	27	1.13941	37	1.7420309999999999	57	1.09243	36	1.13564	42	1.15338	40	0.479611	19	0.987955	38	1.0325879999999998	25	0.777379	24	0.814783
Morus_notabilis_newGene_3036	--	--	47.0224	1934	43.8371	1779	44.7686	1788	43.441	1690	38.2608	1504	42.0236	1607	72.7224	3081	77.154	3105	74.5194	2974	93.0243	3853	93.02	3859	148.816	6266	80.4371	3401	47.6067	2154	55.2018	2208	50.5739	2061	49.7894	2046	46.8031	2136	83.813	3561	59.2685	2567	94.7461	4500	93.4223	3608	84.7691	3260	104.816
Morus_notabilis_newGene_3038	--	--	0.493047	8	0.556818	9	0.528808	8	1.00568	16	0.793721	14	0.849765	13	0.6833750000000001	12	1.3418100000000002	22	1.06019	17	0.774973	12	0.544335	9	0.722058	13	2.02424	33	1.2567590000000002	23	1.51421	24	0.44623	8	0.5621780000000001	10	0.782573	14	0.51693	9	0.42983000000000005	8	0.266179	6	0.406901	6	0.752562	12	0.293598
Morus_notabilis_newGene_3039	--	LOC107405012	0.935785	9	0.655832	6	0.799209	7	1.15203	10	1.00992	9	1.8272	15	1.44098	13	1.65197	15	1.46079	13	1.68074	15	1.22384	11	1.43114	13	0.845961	8	0.85652	9	1.50101	13	1.37223	12	1.49994	14	0.923136	9	1.56372	15	0.589774	6	1.09424	12	1.51096	13	1.51439	13	1.06087
Morus_notabilis_newGene_3046	--	--	0.296587	12	0.346487	13	0.337281	13	3.48784	126	3.35299	122	1.9122	68	2.24731	89	2.40753	90	1.58325	59	2.01457	78	0.780721	30	1.03212	41	1.22882	49	0.737494	31	0.606253	23	1.14179	44	2.64866	101	2.39924	102	1.64706	65	1.86089	75	2.37333	105	0.830454	30	1.95869	70	1.22916
Morus_notabilis_newGene_3049	--	--	0.301599	5	1.15307	17	0.998724	15	1.71296	25	2.89165	42	1.30842	19	1.07472	17	0.57231	9	0.459083	7	0.975605	15	0.568796	9	0.28572	5	1.59806	25	1.24327	21	1.22058	18	1.31506	20	2.89353	44	2.0311	34	0.943983	15	1.40583	23	1.47148	26	0.291993	5	0.417765	6	0.434578
Morus_notabilis_newGene_305	--	--	0	0	0	0	0	0	0	0	0	0	0.424876	4	0.08098	1	0.193865	2	0.21907	2	0	0	0	0	0	0	0.085103	1	0.061077	1	0	0	0	0	0	0	0	0	0.078596	1	0	0	0.06648	1	0	0	0	0	0
Morus_notabilis_newGene_3050	--	--	0	0	0	0	0	0	0	0	0	0	0	0	0	0	0	0	0	0	0	0	0	0	0	0	0	0	0	0	0	0	0	0	0	0	0	0	0	0	0	0	0	0	0	0	0	0	0
Morus_notabilis_newGene_3055	--	--	2.25317	57	2.89779	72	1.79084	45	10.908750000000001	253	9.46897	224	6.0987089999999995	139	3.67396	96	3.82959	94	3.32553	81	4.78415	120	3.82299	97	2.6951899999999998	70	8.44508	215	5.37479	148	5.840866999999999	140	8.439316999999999	207	9.77317	241	10.0833	279	3.57189	92	3.02418	81	5.92462	169	1.9239350000000002	46	7.1392	164	3.4529050000000003
Morus_notabilis_newGene_3057	--	--	0	0	0.065819	3	0.027618	2	0.467099	19	0.658857	27	0.447077	18	0.464316	20	0.61088	25	0.275372	12	0.316104	14	0.158741	7	0.261216	12	0.11936	6	0.101966	5	0.061465	3	0.238871	10	0.459267	20	0.289379	14	0.212722	10	0.3106	14	0.271869	14	0.242624	10	0.429009	17	0.23756
Morus_notabilis_newGene_3060	--	--	0	0	0.01045	1	0	0	0	0	0	0	0	0	0	0	0	0	0	0	0	0	0	0	0	0	0	0	0	0	0	0	0	0	0	0	0	0	0	0	0	0	0	0	0	0	0	0	0
Morus_notabilis_newGene_3063	--	--	2.0058700000000003	77	1.2592	48	2.9022170000000003	105	4.22467	151	3.14723	114	2.9854010000000004	107	2.71688	94	2.5187749999999998	95	3.3442	119	1.35453	58	1.60621	67	2.20626	87	7.5384	298	3.15457	142	3.29646	114	4.1682570000000005	145	3.3535779999999997	127	3.2310939999999997	134	2.85101	117	2.17253	86	2.16892	96	1.70337	57	2.0215	65	2.06334
Morus_notabilis_newGene_3064	--	--	0	0	0	0	0	0	0	0	0	0	0	0	0	0	0	0	0	0	0	0	0	0	0	0	0	0	0	0	0	0	0	0	0	0	0	0	0	0	0	0	0	0	0	0	0	0	0
Morus_notabilis_newGene_3065	--	--	0.341093	13	0.766564	27	0.591706	21	4.59902	154	5.06828	171	1.58369	52	4.17813	152	4.6461	161	3.03514	104	2.69127	96	3.0175	108	1.2754	47	1.76121	64	0.862239	34	0.764957	27	4.86618	171	4.55364	161	3.70889	146	3.17488	116	1.67974	63	2.92592	120	1.19174	40	2.15386	72	0.772007
Morus_notabilis_newGene_3067	--	--	0	0	0	0	0	0	0.174058	2	0.148765	2	0.189256	3	0.128497	2	0	0	0.227319	3	0	0	0	0	0	0	0.316427	4	0	0	0	0	0	0	0.212133	3	0.699741	10	0.072818	1	0	0	0	0	0	0	0.108785	2	0
Morus_notabilis_newGene_3077	--	LOC112092513	0	0	0.084188	1	0	0	0.175633	1	0.173801	1	0.177495	1	0.308512	2	0.338322	2	0	0	0	0	0	0	0	0	0.080794	1	0	0	0	0	0	0	0	0	0	0	0.080383	1	0.052226	1	0.503391	4	0	0	0	0	0.202281
Morus_notabilis_newGene_3079	--	LOC21389181	4.82287	105	3.10769	67	5.24871	111	2.00504	42	1.41323	30	2.51913	51	1.49624	34	2.41832	52	1.58466	34	1.13144	25	2.2317	49	2.16278	48	2.49177	56	4.19419	100	2.69894	57	2.66788	58	2.43863	53	1.91581	47	1.1969	27	1.70734	39	0.97929	25	2.54896	52	1.8901	39	2.13735
Morus_notabilis_newGene_3081	--	LOC21385361	12.0475	125	15.5829	160	12.962	131	12.2958	121	11.0612	110	11.5339	112	18.0146	193	17.0893	174	16.5227	167	12.6922	133	13.3548	140	14.303	152	17.4224	186	14.6598	168	22.2404	225	18.4857	190	16.7334	174	13.833	160	13.0085	140	14.7534	162	12.755	153	11.1188	109	13.7398	134	14.7547
Morus_notabilis_newGene_3082	--	--	0.286523	6	0.769257	14	0.531353	10	0.585355	11	0.399116	7	0.546981	10	0.600995	12	0.288972	6	0.288018	6	1.50615	28	0.610148	12	0.439001	9	0.998132	19	0.939113	19	0.469164	9	1.61485	30	0.490062	9	0.537216	11	1.8351	35	1.10253	22	0.310741	7	0.51203	9	1.18382	21	1.95655
Morus_notabilis_newGene_3085	--	--	1.13243	14	1.07198	13	0.837189	10	3.04049	35	3.56521	42	2.04365	24	2.41468	31	2.83008	34	2.11851	25	3.52367	44	1.926	24	2.11384	27	3.00625	38	2.25054	31	1.80496	22	2.66638	33	5.23092	64	4.13197	56	4.18357	53	2.83839	37	2.40604	34	1.86863	22	2.86114	33	2.74359
Morus_notabilis_newGene_3088	--	LOC21396860	2.06909	78	1.4237	53	1.76678	65	6.17887	220	6.24692	225	3.52549	124	5.26988	205	5.03314	186	4.40627	161	6.42724	244	4.47037	170	4.1358	160	3.06222	119	3.1638	131	1.986	73	4.36778	163	3.3292	126	4.64879	194	6.43788	251	4.16099	165	6.14121	267	2.61752	93	4.97136	175	2.75172
Morus_notabilis_newGene_3092	--	--	3.40833	133	8.23866	316	4.43533	168	2.01443	74	1.94265	73	2.11299	77	5.60776	225	4.34768	166	4.50955	170	1.45597	57	1.2419	49	3.09112	123	1.66831	67	2.43194	104	2.75514	105	1.94551	75	2.05837	80	4.88617	211	2.52313	102	2.58623	106	3.24554	146	1.83271	67	1.89309	69	2.40724
Morus_notabilis_newGene_3093	--	--	0	0	0	0	0	0	0.128088	2	0	0	0	0	0.36875500000000005	7	0	0	0	0	0.295815	5	1.8271220000000001	29	0	0	0	0	0	0	0	0	0	0	0	0	0.468421	9	0	0	0	0	0	0	0	0	0	0	0
Morus_notabilis_newGene_3095	--	--	0.120209	4	0	0	0.084431	3	4.85035	125	2.75686	76	2.35507	57	0.742572	20	2.5747359999999997	62	1.07316	21	3.09567	61	4.6293120000000005	103	2.6552	71	0.5322100000000001	14	0.860303	28	0.755907	19	3.24426	93	3.14772	76	2.86672	84	1.24833	37	1.17832	36	2.09163	70	2.3194	58	7.01688	174	4.69683
Morus_notabilis_newGene_3099	--	--	0	0	0.090829	1	0.567228	7	0	0	0	0	0.916352	10	1.92982	23	0	0	0.877697	10	0	0	0	0	0	0	0.173752	2	0.118937	2	2.53023	28	0	0	0	0	0	0	0	0	0.542281	7	0.154654	2	0.566174	6	0	0	0
Morus_notabilis_newGene_31	--	LOC21396510	0.924543	19	3.00353	42	0.9585980000000001	15	2.41549	33	1.2502440000000001	18	1.05431	15	2.21138	32	2.67998	39	1.12635	17	2.2751419999999998	32	2.40292	34	1.3896	21	3.9329880000000004	56	0.465937	8	4.96096	66	1.73553	24	1.2324769999999998	18	2.2067810000000003	36	1.2056870000000002	19	0.281388	5	1.5936	26	1.5165520000000001	20	0.9680540000000001	14	2.4758850000000003
Morus_notabilis_newGene_3106	--	--	1.36248	38	1.00697	28	2.27541	60	3.94114	105	4.54619	122	3.80917	100	3.02203	88	1.13121	31	1.55816	43	1.85776	53	1.75079	50	0.677586	20	1.00416	29	0.389383	12	0.400966	11	2.40329	67	3.30517	84	1.05985	33	1.13238	33	1.6673	50	1.72463	56	1.68355	45	0.893473	24	0.537574
Morus_notabilis_newGene_3107	--	LOC112093347	0.9738	9	0	0	0.542034	4	1.46902	18	1.67476	16	2.34551	21	0.530815	7	0.734866	7	0.920063	8	0.933892	8	0.549754	5	0.270798	2	0.41111899999999996	7	2.2525	25	0.243868	2	0.514261	7	1.19672	10	1.49219	15	1.12331	10	0.993074	13	0.467471	6	0.374587	3	0.241146	4	0.230879
Morus_notabilis_newGene_3110	--	LOC21387073	0	0	0	0	0.388764	3	0	0	0	0	0	0	0	0	0	0	0	0	0	0	0	0	0	0	0	0	0.228479	2	0	0	0	0	0	0	0	0	0	0	0	0	0	0	0	0	0	0	0
Morus_notabilis_newGene_3118	--	--	0	0	0	0	0	0	0	0	0	0	0	0	0	0	0	0	0	0	0	0	0	0	0	0	0	0	0	0	0	0	0	0	0	0	0.178097	3	0	0	0.379248	5	0.156505	2	0.072839	1	0	0	0
Morus_notabilis_newGene_3121	--	LOC21383910	5.69472	189	6.6353	217	7.32442	236	8.54611	267	9.86877	312	7.313102000000001	226	8.02869	274	7.41913	241	9.77444	315	8.54838	287	7.8386510000000005	263	6.262237000000001	214	8.44675	297	7.9572020000000006	290	8.7184	282	10.3287	339	7.8213	260	11.874768999999999	436	7.68068	262	7.54105	264	5.467041999999999	213	8.15343	258	7.349672000000001	233	8.07253
Morus_notabilis_newGene_3123	--	--	0.189883	12	0.24402	15	0.208853	14	0.083966	5	0.451771	27	0	0	0.269991	14	0.336918	20	0.346776	21	0.064516	4	0.252495	3	0.092967	1	0.655373	40	0.590395	41	0.454188	28	0.086101	6	0.165912	11	0.664159	42	0.050034999999999996	4	0.121661	8	0.076017	6	0	0	0	0	0
Morus_notabilis_newGene_3124	--	--	0	0	0	0	0.021273	1	0	0	0.017649	1	0	0	0.490275	9	0.141361	3	0	0	0	0	0	0	0	0	0.167802	4	0.144382	3	0.078816	2	0.042182	1	0.05145	1	0.162624	4	0	0	0	0	0.113711	3	0	0	0	0	0
Morus_notabilis_newGene_3126	--	--	0	0	0	0	0	0	0.753577	13	0.612051	10	0.164153	3	0.265492	5	0.625288	11	0.200365	4	0.170535	3	0.721073	13	0.369325	7	0.239035	5	0.184977	4	0	0	0.172965	3	0.176258	3	0.320132	7	0.310149	6	0.432103	8	0.455673	9	0	0	0.404674	7	0
Morus_notabilis_newGene_3132	--	--	0	0	0.15181	1	0	0	0	0	0	0	0	0	0	0	0	0	0	0	0	0	0	0	0	0	0	0	0	0	0.312172	2	0	0	0	0	0.543441	4	0	0	0	0	0	0	0	0	0	0	0
Morus_notabilis_newGene_3134	--	--	0	0	0.061658	2	0.183325	6	0	0	0	0	0	0	0.236579	8	0.061737	2	0	0	0	0	0.223452	8	0.111307	2	0.255885	9	0.027743	2	0.08755500000000001	3	0	0	0	0	0	0	0.35373600000000005	10	0	0	0	0	0	0	0	0	0.11594
Morus_notabilis_newGene_3139	--	--	1.55148	54	2.11338	73	2.09585	71	1.56076	52	0.962171	32	1.33721	43	0.738912	27	1.50729	51	1.48533	50	1.61948	57	1.42525	50	1.27562	46	1.51269	54	1.19274	46	2.24244	76	0.916406	32	0.968238	34	1.0697	42	1.84685	66	2.06512	76	2.1682	87	1.49532	49	1.49705	49	1.30208
Morus_notabilis_newGene_3140	--	--	1.09838	12	1.03441	11	1.23035	13	0.187505	2	0.750124	8	0.86014	9	0.635275	7	0.250843	3	0.145654	2	0.326434	4	0.178926	2	0.35131	4	1.68275	19	0.885869	11	0.519167	6	0.571326	6	0.714509	8	0.573777	7	0	0	0.31641	4	0.768835	10	0.591414	6	0.193042	2	0.87846
Morus_notabilis_newGene_3157	--	--	2.63689	76	2.46314	75	4.07828	117	13.094071000000001	398	13.015533000000001	397	8.7102	245	10.1456	331	12.3241	352	13.519188999999999	390	10.5873	332	8.757435999999998	267	6.91184	200	3.0079919999999998	96	2.89869	104	2.3042819999999997	77	8.03004	243	6.86475	224	9.838489000000001	343	11.8739	369	7.5389	248	9.06355	338	3.4857	110	10.4032	310	7.34032
Morus_notabilis_newGene_3160	--	--	7.98701	82	5.21231	53	5.12626	52	33.0087	321	29.7393	292	18.6511	178	18.4238	195	10.8724	110	7.87716	79	0.763798	8	4.50244	47	7.36033	78	10.2751	109	4.65773	53	11.5537	116	78.9649	803	44.0766	452	15.337	175	4.58144	49	4.9908	54	3.34642	40	3.95302	39	2.99187	29	1.88224
Morus_notabilis_newGene_3166	--	--	0.20794200000000002	6	0.08071600000000001	4	0.094597	4	0.6541	22	0.270497	9	0.763503	19	0.22085200000000002	8	0.378495	15	0.700929	19	0.322957	11	0.079306	4	0.176088	8	0.519092	15	0.612023	19	0.335015	12	0.268704	11	0.413427	15	0.479792	16	0.206533	8	0.559241	19	0.24061300000000002	11	0.40413299999999996	12	0.08300500000000001	4	0.117034
Morus_notabilis_newGene_317	--	--	0	0	0	0	0	0	0	0	0	0	0	0	0	0	0	0	0	0	0	0	0	0	0	0	0	0	0	0	0	0	0	0	0	0	0	0	0	0	0	0	0	0	0	0	0	0	0
Morus_notabilis_newGene_3176	--	--	0.746868	34	1.01059	38	1.59679	61	5.187692999999999	197	3.4385510000000004	136	2.1011	90	2.23474	98	2.52932	111	1.36081	62	1.16375	53	2.2671010000000003	101	1.86395	84	1.4228640000000001	65	1.17259	55	1.73552	59	7.20413	287	5.230688000000001	223	3.3576630000000005	162	1.3811330000000002	64	3.0418279999999998	140	1.49611	76	4.65704	179	2.4825619999999997	101	2.5338
Morus_notabilis_newGene_3177	--	--	0.347373	23	0.438905	28	0.272162	18	1.0183	63	1.00292	62	1.11417	67	1.63552	109	0.774428	49	0.434186	28	0.899015	59	0.631488	42	0.234735	16	0.679089	45	0.496321	36	1.15427	73	0.351959	23	0.427641	28	0.664004	48	0.594386	40	0.310601	22	0.502359	38	0.296044	16	0.479042	29	0.211326
Morus_notabilis_newGene_3179	--	--	0	0	0.461113	10	0	0	0.63266	12	0.788122	15	0.834513	16	0.793372	17	0.624445	13	0	0	0.789726	16	0	0	0	0	0.557364	12	0.720113	16	1.21692	24	0.89887	18	0.587696	12	1.18727	27	0	0	0.573601	12	1.05438	25	0	0	0.662619	13	1.14186
Morus_notabilis_newGene_3185	--	--	0	0	0	0	0	0	0.757877	7	0	0	0	0	0	0	0	0	0	0	0.643481	6	0.7125	7	0.569766	6	0	0	0	0	0	0	0	0	0	0	1.07246	11	0	0	0	0	0	0	0	0	0.303358	2	0
Morus_notabilis_newGene_3189	--	LOC112092106	0.1837	7	0	0	0.435275	16	2.05496	74	1.89264	69	1.32888	47	0.634226	25	0.260951	10	0.346491	13	1.0604	41	0.71863	28	0.143211	6	0.958944	38	0.4884	21	0.263705	10	0.7455	28	0.67645	26	1.83367	77	0.625865	25	1.1563	47	1.04354	46	0.359995	13	1.1409239999999998	40	0
Morus_notabilis_newGene_3190	--	--	0.041745000000000004	3	0.041339	3	0.044067	3	0.028554	2	0.366943	11	0.08047	5	0.213618	12	0.522544	27	0.761201	32	0.065657	4	0.156859	9	0.150624	9	0.176266	11	0.09409000000000001	6	0	0	0.401366	9	0	0	0.168495	11	0.26322199999999996	14	0.156319	9	0.104339	7	0.1131	6	0.285462	14	0.404989
Morus_notabilis_newGene_3202	--	LOC112094094	0	0	0	0	0.235371	3	0	0	0.241983	3	0	0	0.260341	3	0.298839	4	0	0	0.461664	6	0	0	0	0	0	0	0	0	0	0	0	0	0.12062	2	0	0	0	0	0	0	0.110209	2	0	0	0	0	0
Morus_notabilis_newGene_3203	--	--	0	0	0	0	0	0	0	0	0	0	0	0	0	0	0	0	0	0	0	0	0.835472	9	0	0	0	0	0	0	0	0	0	0	0	0	0	0	0	0	0	0	0	0	0	0	0	0	0
Morus_notabilis_newGene_3205	--	--	7.01525	102	7.48699	107	6.27059	89	6.43635	88	7.03088	98	6.78393	92	9.96405	149	12.3357	175	9.64043	136	5.72849	84	7.03537	103	6.64585	99	10.0526	150	9.46839	151	6.39104	90	6.31167	91	7.32043	106	10.0821	162	7.06061	106	10.3871	159	9.77473	164	6.43436	88	7.60029	103	7.77448
Morus_notabilis_newGene_3209	--	LOC107435642	0	0	0	0	3.44063	33	4.91083	46	4.03596	38	9.11468	84	2.03582	21	8.00435	77	7.27796	70	14.3592	142	7.03764	70	7.84988	79	1.34047	14	0.40367	5	2.14403	21	6.79427	66	8.02318	79	5.93735	65	7.06233	72	9.08758	94	13.2649	151	6.30742	59	8.95082	82	9.04125
Morus_notabilis_newGene_3213	--	--	0.421545	4	0	0	1.07038	9	0	0	0	0	0	0	0	0	0	0	0	0	0	0	0	0	0	0	1.74613	15	0	0	1.38226	11	0	0	0.592423	5	0	0	0	0	0.524029	5	0	0	0	0	0	0	0
Morus_notabilis_newGene_3218	--	--	0.177926	2	0	0	0	0	0.232315	3	0.366569	4	0.145698	2	0.592515	7	0.157024	2	0.450287	5	0	0	0	0	0.14462	2	0.247701	3	0.155972	2	0.221605	3	0	0	0	0	0.118788	2	0.633289	8	0.342962	5	0	0	0	0	0	0	0
Morus_notabilis_newGene_3219	--	--	0	0	0	0	0.308269	5	0.418645	6	0.073692	2	0.261042	4	0.359585	6	0.447007	7	0.273056	4	0.067234	2	0	0	0	0	0	0	0.121699	2	0	0	0	0	0.224616	4	0.13262	3	0.17883	3	0.156691	3	0	0	0.053607	1	0.214392	3	0
Morus_notabilis_newGene_3228	--	LOC21397141	7.07984	74	9.40469	97	4.59051	47	6.06588	60	6.0757	61	7.70371	75	6.04753	65	3.03892	31	8.36002	85	0	0	0	0	5.04062	54	7.92575	85	3.74382	43	6.93447	70	4.952	51	1.44693	15	5.55621	64	7.47644	81	8.03535	88	3.72022	45	7.93866	78	5.36956	53	6.03619
Morus_notabilis_newGene_3229	--	--	1.72424	40	2.57538	59	0.89711	20	1.56118	34	1.2264	27	1.56921	34	1.4226709999999998	28	0.916645	13	2.03164	35	1.16337	27	0.97106	23	0.9131149999999999	16	1.37897	34	1.60631	41	1.58766	36	2.2362349999999998	50	2.20841	46	2.00323	50	2.59262	50	1.37118	33	1.5814650000000001	40	0.908717	20	0.9525410000000001	19	0.999564
Morus_notabilis_newGene_3231	--	LOC21409695	0	0	0	0	0	0	0	0	0	0	0	0	0	0	0	0	0	0	0	0	0	0	0	0	0	0	0	0	0	0	0	0	0	0	0.288465	3	0	0	0	0	0	0	0	0	0	0	0
Morus_notabilis_newGene_3233	--	LOC115709144	1.15206	29	0.640458	16	1.48444	37	2.90279	69	3.05849	70	3.49745	78	0.908633	21	2.39645	59	1.21849	30	1.46646	37	1.26644	33	1.2167210000000002	30	1.38572	33	2.11837	54	0.542974	14	1.96547	46	3.19909	71	1.16022	32	1.41263	37	2.07629	50	1.87682	54	1.31353	31	1.46091	33	0.555721
Morus_notabilis_newGene_3235	--	--	2.39591	28	2.1336	25	4.86219	55	26.4365	291	27.3942	305	18.7079	202	20.0427	240	8.16531	93	11.6078	131	12.0551	142	15.5826	183	9.7204	116	11.8549	142	4.97841	64	7.90878	90	40.9479	472	38.1476	443	17.771	230	9.72136	117	9.83487	121	14.8788	200	20.591	225	12.8197	140	16.8887
Morus_notabilis_newGene_3239	--	--	0.769094	53	4.29417	287	2.35644	155	1.38097	88	1.38474	89	0.952439	60	7.10647	496	4.42088	293	4.91633	324	0.259182	18	0.650256	45	0.394309	28	6.53617	452	3.37448	249	2.97828	191	0.846928	57	1.70826	116	3.9849040000000002	299	0.749409	53	0.973801	70	3.97084	311	0.520463	34	0.857646	55	0.258086
Morus_notabilis_newGene_3243	--	--	1.14668	21	3.8301	68	1.173	21	0.580374	10	0.970139	17	2.3439	40	4.53081	84	3.03924	54	2.77963	49	2.35545	43	1.06327	20	1.49736	28	0.216471	4	0	0	0	0	0.253033	5	0	0	8.40082	168	2.05355	39	0.856131	17	1.02215	22	1.284	22	1.64022	28	1.7375
Morus_notabilis_newGene_3248	--	--	0	0	0	0	0	0	0	0	0	0	0	0	0	0	0	0	0	0	0	0	0	0	0	0	0	0	0	0	0	0	0	0	0	0	0	0	0	0	0	0	0	0	0	0	0	0	0
Morus_notabilis_newGene_3250	--	--	0.67915	13	0.577512	11	1.34301	25	1.53526	27	1.40609	25	1.48919	26	0.783395	15	1.52651	28	0.673862	13	0.63423	12	0.947054	18	1.33962	26	0	0	0.309135	7	0.299073	6	1.4125	26	1.43686	27	1.11735	23	1.10247	21	1.32519	26	0.606064	13	0.908346	16	1.69147	30	0.90175
Morus_notabilis_newGene_3251	--	--	0	0	0	0	0	0	0	0	0.172875	3	0	0	0.199348	3	0.464023	7	0.573226	8	0.441133	7	0.387728	6	0.454905	7	0.133485	2	0.1884	3	0.072952	2	0.477173	7	0	0	0.175373	3	0.542064	9	0	0	0.241666	4	0.516416	7	0.869581	12	0.243458
Morus_notabilis_newGene_3253	--	--	0.117207	2	0	0	0	0	0	0	0.127784	2	0.351519	6	0	0	0.189712	3	0.113931	2	0	0	0.065978	1	0	0	0.11158	2	0	0	0	0	0.465131	8	0.233359	4	0.113764	3	0	0	0.137908	3	0.307233	6	0.440258	7	0	0	0.237788
Morus_notabilis_newGene_3257	--	LOC21401314	1.1128259999999999	29	1.4776250000000002	41	1.66613	45	2.2022299999999997	55	1.5145	41	2.17981	53	2.5230219999999997	68	1.47816	39	0.642554	22	2.30403	62	1.83922	48	1.76872	47	2.69204	72	2.63244	78	2.63248	66	2.08756	56	3.66078	96	3.31692	97	2.05477	55	2.7387460000000003	75	1.3239200000000002	44	4.9860739999999995	119	2.8288159999999998	70	3.20321
Morus_notabilis_newGene_3259	--	--	1.45913	15	2.24005	23	0	0	0.959671	10	0.209948	3	0.646827	6	0	0	0.298654	3	1.06817	11	0.193236	2	0	0	0.282186	3	0.808103	9	0.884751	10	0.81984	8	1.22992	13	0.792744	8	0.720806	8	0.403938	5	0.716409	8	0.693217	8	0	0	0.311895	3	1.42756
Morus_notabilis_newGene_3263	--	--	1.49701	26	1.93978	34	2.39155	41	2.17403	36	3.5747	59	2.67039	43	4.67887	84	2.54202	43	4.92015	83	0.336966	6	0.114451	2	0	0	1.48257	27	2.53419	49	1.09271	19	1.22054	21	1.79157	31	3.39683	66	2.43509	44	1.8637	34	1.62151	33	0.290304	5	0.2164	4	0.478639
Morus_notabilis_newGene_3265	--	LOC21390772	0.479742	7	0.831507	12	0.54542	8	4.20726	58	3.52003	49	1.8191	25	2.62029	40	2.00197	29	0.848977	12	0.731555	11	2.0782	31	1.2234	19	1.45858	22	1.49988	24	0.832214	12	5.35377	78	3.64864	53	2.61245	43	0.996729	15	1.4046	22	1.35939	23	1.12308	16	2.66931	37	1.47045
Morus_notabilis_newGene_3270	--	--	1.59543	37	2.10419	48	2.7143	61	6.41075	140	9.1487	199	5.93959	128	5.44689	130	5.23004	118	5.66159	127	5.17829	121	3.42694	80	4.27708	101	7.32778	174	4.24475	108	3.71198	84	6.35408	145	5.68808	131	5.7684489999999995	145	5.98828	143	4.32684	105	6.68298	178	5.67433	123	4.75771	103	6.83817
Morus_notabilis_newGene_3271	--	--	0.81471	30	2.25665	79	0.8949929999999999	33	4.01773	137	4.65334	158	3.92367	133	2.3023569999999998	86	1.9050459999999998	68	1.65082	58	2.34923	86	1.90948	70	1.69115	63	5.934222999999999	216	2.5777	101	2.59581	90	4.63418	164	3.6212	129	3.79765	150	2.8591710000000004	108	2.81401	109	2.52306	105	3.3306259999999996	113	2.1643820000000003	74	2.64967
Morus_notabilis_newGene_3276	--	LOC116144600	0.465653	18	0.545291	20	0.576378	21	3.93543	126	2.7668790000000003	87	2.45192	78	2.2520379999999998	73	2.5451099999999998	87	2.19976	77	2.73361	83	1.90531	64	0.769041	28	1.37409	48	0.684577	28	0.46370100000000003	16	1.35498	49	1.6162429999999999	54	2.6507620000000003	97	2.92096	105	1.45359	55	2.53798	101	0.513366	18	2.04187	64	1.08841
Morus_notabilis_newGene_3282	--	--	4.2757380000000005	77	5.48343	96	5.04812	88	5.295463000000001	90	6.02104	103	5.45269	91	4.6712180000000005	86	4.10802	72	4.06912	71	4.30284	78	4.43539	80	5.89122	108	4.66366	86	4.53062	89	4.9873	87	5.30128	94	5.3001	95	5.85243	116	4.9486989999999995	92	4.98492	94	3.91432	81	4.69732	79	3.99639	67	3.95998
Morus_notabilis_newGene_3283	--	--	0.136852	3	0	0	0.277646	6	0.090414	2	0	0	0	0	4.46476	85	0.367918	5	0.446295	10	0	0	0	0	0	0	0	0	0	0	0.126818	2	0	0	0.11701	2	1.10166	21	0	0	0	0	0.228852	6	0	0	0	0	0
Morus_notabilis_newGene_3284	--	LOC112094309	1.0100280000000001	24	0.6140209999999999	15	0.5543539999999999	13	1.46425	28	0.8797809999999999	20	0.6964710000000001	16	1.31628	31	1.4067	33	1.03208	24	0.969247	24	1.86167	42	1.12532	25	0.7712709999999999	17	0.826832	22	0.798268	17	1.4884240000000002	32	0.683564	16	1.0090400000000002	25	0.691435	16	0.930393	23	0.812202	21	0.670086	15	0.8584579999999999	19	1.20669
Morus_notabilis_newGene_3285	--	--	3.45891	56	3.49936	56	2.72322	43	7.70119	118	7.81402	121	9.60868	144	8.00072	133	3.32654	53	3.30184	52	3.02836	50	4.28329	70	2.73956	46	2.12116	36	5.6251	100	4.66148	73	3.18317	51	4.89869	79	12.6353	226	2.27817	38	2.399	41	1.29363	25	4.19535	64	1.42358	22	1.54207
Morus_notabilis_newGene_329	--	--	82.7411	638	65.10801599999999	500	90.81695900000001	686	23.303689000000002	173	38.343976999999995	285	27.8567	202	21.6575	173	19.931	151	26.1717	168	23.060632000000002	180	23.9326	189	50.6835	403	29.276332999999997	238	36.7657	307	45.2804	342	54.0123	415	48.768502000000005	378	36.8749	318	32.4634	261	26.630097000000003	220	28.5587	256	47.50173100000001	344	27.765559000000003	202	70.35251000000001
Morus_notabilis_newGene_3291	--	--	0.118333	3	0	0	0	0	1.23307	30	0.820264	20	0.850105	21	0	0	0.567869	15	0	0	0.580737	15	0.195201	5	0	0	0.240141	7	0	0	0	0	0.237734	6	0.289487	8	0.956317	27	0.259529	7	0	0	0.596392	18	0.083149	2	0.292985	7	0
Morus_notabilis_newGene_3292	--	--	0.575426	19	0.638178	21	0.587839	19	3.13047	97	2.77737	86	0.851134	26	1.71037	58	0.887557	29	0.813381	26	0.811921	27	0.858062	29	0.944617	32	0.731601	25	0.467144	17	0.266814	9	1.63363	53	2.02257	66	2.5797	94	1.47952	52	0.633359	22	0.950574	36	0.73089	23	1.24475	39	1.01481
Morus_notabilis_newGene_3294	--	--	0	0	0	0	0	0	0.192559	2	0.897429	8	1.15254	10	0	0	0.205142	2	0.35306	3	0.125641	2	0	0	0.2603	3	0	0	0.302542	3	0.24699	3	0.738182	7	0	0	0.313563	3	0.338011	4	0.171399	2	0.98109	10	0	0	0	0	0
Morus_notabilis_newGene_3295	--	--	0	0	0	0	0	0	0.9788370000000001	8	1.38969	11	0.8577049999999999	7	0.8923319999999999	9	0.181422	2	0.45933799999999997	5	0.039107	1	0.184308	2	0	0	0.42666400000000004	5	0	0	0	0	0	0	0.391948	4	0.440732	5	0.125136	1	0.079322	1	0.264386	3	0.377527	3	0.33092699999999997	3	0.324491
Morus_notabilis_newGene_3297	--	--	4.34687	84	5.0321	96	4.8687	92	0.754918	14	0.295201	6	2.54031	46	0	0	0.187241	4	0.09868	2	0	0	0.084317	2	0	0	0.182634	4	0.743407	16	1.11178	21	0	0	0	0	0.233661	6	0.948347	19	0.497067	11	0	0	0.152803	3	0.362768	7	0.253304
Morus_notabilis_newGene_3300	--	--	0.291772	27	0.212561	20	0.301902	27	9.97124	856	9.17492	796	5.2393	443	1.30634	123	0.959058	86	0.449983	40	1.4778	136	1.73151	159	0.49808	47	3.90544	359	3.58413	358	1.87509	166	7.29486	646	5.874	530	4.14219	418	1.75051	165	1.7165	165	1.25332	132	1.61248	138	1.81556	155	1.26231
Morus_notabilis_newGene_3301	--	--	0.7301690000000001	14	0.42249699999999996	8	1.7438259999999999	29	2.3311319999999998	38	2.97099	49	2.4685460000000004	40	0.730204	14	0.570631	11	0.280325	6	0.439568	9	1.3411529999999998	24	0	0	2.10756	38	8.2685	154	4.0541730000000005	67	4.96397	84	2.19589	38	1.20165	23	0.14525	4	1.96746	36	0.34353500000000003	8	0.907903	16	0.795328	14	0.648932
Morus_notabilis_newGene_3306	--	--	17.5512	478	16.5202	442	17.3716	456	19.9836	512	21.042564000000002	544	20.9685	528	23.8249	664	23.829	635	24.377	642	20.9984	574	22.459023000000002	614	21.1412	590	17.345359000000002	484	14.645470000000001	436	13.192561999999999	347	23.5776	631	22.278631999999998	601	19.9603	600	23.7421	669	21.7168	619	22.049262999999996	694	21.5064	551	24.5589	627	22.526933999999997
Morus_notabilis_newGene_331	--	--	1.30143	19	0.496334	10	0.871144	16	1.2378230000000001	20	1.73413	24	2.14167	27	2.35845	37	2.21713	30	3.29874	47	2.8730909999999996	40	3.40258	44	2.6888	36	2.7505	36	0.855681	18	1.50709	20	2.45034	37	3.20394	51	2.5101750000000003	40	3.0012	46	2.17759	33	2.3937599999999994	42	3.08144	39	3.10446	42	2.4708850000000004
Morus_notabilis_newGene_3311	--	--	0	0	0	0	0	0	0	0	0	0	0	0	0	0	0	0	0	0	0	0	0	0	0	0	0	0	0	0	0	0	0	0	0	0	0	0	0	0	0	0	0	0	0	0	0	0	0
Morus_notabilis_newGene_3319	--	--	0.204735	6	0.218001	7	0.327799	9	2.38972	64	1.60122	44	1.54445	41	1.34822	40	2.07237	58	1.69675	47	1.2154	35	1.80008	52	1.09926	32	0.56027	17	0.761179	24	0.53402	15	1.07348	31	0.499664	15	1.00222	32	1.18894	35	1.48856	45	1.02056	34	1.82769	49	2.21452	59	1.11597
Morus_notabilis_newGene_3323	--	--	0.199426	10	0.28076	14	0.471665	23	1.69394	80	2.15745	102	1.38347	64	0.876901	45	1.10014	54	0.531099	26	2.31104	115	2.00717	100	1.45599	74	1.35403	69	0.795038	44	0.92266	45	1.77144	87	1.57848	78	1.71965	95	1.19386	61	0.796336	42	1.09845	63	1.17789	55	1.64603	76	1.01223
Morus_notabilis_newGene_3325	--	--	0.355523	6	0.786305	13	0.587964	10	1.17561	19	1.49445	24	0.33069	5	0.836262	14	2.11908	34	1.9089	31	2.94689	49	1.5046	25	2.26991	38	0.773368	13	0.487691	9	0.189501	3	2.63821	43	1.97089	32	1.64795	30	1.32238	23	2.78851	48	2.24596	43	2.40566	37	1.07021	17	2.58671
Morus_notabilis_newGene_333	--	--	0	0	0	0	0	0	0.1437	3	0	0	0.203336	4	0	0	0	0	0	0	0	0	0	0	0	0	0.157216	3	0	0	0	0	0.053416	1	0	0	0	0	0	0	0	0	0	0	0.049921	1	0	0	0.058716
Morus_notabilis_newGene_3334	--	--	2.75331	99	1.87817	67	2.33686	82	5.832688999999999	195	3.8172040000000003	132	4.322838000000001	143	1.45832	53	0.8659830000000001	31	0.593431	22	1.83268	66	1.38453	52	0.760254	28	7.82244	285	6.6457869999999994	258	5.86524	202	4.24753	149	4.43605	161	3.93824	156	1.31773	50	2.09643	79	1.73513	72	2.99061	101	3.1020000000000003	104	1.20091
Morus_notabilis_newGene_3336	--	LOC112094071	5.69411	218	4.90655	177	6.9186630000000005	252	5.638	199	6.51301	233	6.22758	211	2.86816	106	2.76369	101	2.4568	87	2.3908490000000002	89	1.57939	61	1.02006	40	11.9053	453	8.8095	372	8.00397	286	5.2039159999999995	192	3.60901	137	4.21257	174	2.46232	95	3.24743	124	2.45905	102	4.09939	146	2.63265	91	1.93371
Morus_notabilis_newGene_3342	--	LOC21410853	1.56978	76	0.784845	38	1.2314150000000001	56	4.24632	180	3.48271	153	2.27552	101	11.5787	518	16.9362	769	6.60014	310	18.8846	880	14.2082	673	10.758526999999999	514	1.49344	75	0.783973	42	1.30771	60	3.43344	163	2.6203839999999996	127	2.36731	127	6.19625	310	4.73993	242	5.01954	281	7.70321	347	8.32137	372	8.26042
Morus_notabilis_newGene_3343	--	LOC112094076	2.80016	128	21.8189	980	6.34546	281	1.80103	78	3.33364	145	1.73681	74	33.5505	1573	23.9096	1065	29.9572	1323	8.05339	370	6.56297	302	6.84273	319	3.25939	153	1.64759	83	3.19868	142	3.16687	143	2.50889	115	6.68454	338	5.86644	276	4.01989	193	8.54956	450	1.76598	76	2.72064	116	1.90523
Morus_notabilis_newGene_3344	--	LOC21412210	0.058527	2	1.83738	43	0.284322	7	0.051439	2	0.454617	11	0.143715	4	3.97638	96	1.27117	29	3.07438	70	0.910357	22	0.466561	11	0.058743	2	0	0	0	0	0.14889	4	0	0	0.078157	2	0.116651	4	0.170956	5	0.090501	3	0.832865	23	0.057198	2	0.068791	2	0.131801
Morus_notabilis_newGene_3345	--	LOC112094076	0.233793	6	1.34197	31	0.631836	14	0.15822	4	0.536079	12	0.791978	17	3.18704	75	2.18329	49	1.93482	43	0.628659	15	0.792188	19	0.764454	18	0.149578	4	0.181524	5	0.477059	11	0.373929	9	0.431188	10	0.805501	21	1.21128	29	0.120624	3	1.07401	29	0	0	0	0	0
Morus_notabilis_newGene_3346	--	--	0	0	0	0	0	0	0.262584	4	0	0	0	0	0.314259	5	0.100204	2	0	0	0.997122	14	0.506339	8	0.742934	11	0.041485	1	0	0	0	0	0.089538	2	0	0	0	0	0	0	0.050085	1	0	0	0.373001	5	0.134931	2	0
Morus_notabilis_newGene_335	--	--	0	0	0	0	0	0	0	0	0	0	0	0	0.229451	2	0	0	0	0	0	0	0	0	0	0	0	0	0	0	0	0	0	0	0	0	0	0	0	0	0	0	0	0	0	0	0	0	0
Morus_notabilis_newGene_3352	--	LOC111301927	0	0	0	0	0	0	0.648133	7	0.978064	7	0	0	0.836346	7	0	0	0.852215	7	0.510248	5	0	0	0	0	0	0	1.29857	12	0	0	0	0	0.9632919999999999	8	0	0	0	0	0.487903	5	0	0	0	0	0	0	0.436961
Morus_notabilis_newGene_3362	--	--	0	0	0	0	0	0	0	0	0	0	0	0	0	0	0	0	0	0	0	0	0	0	0	0	0	0	0	0	0	0	0	0	0	0	0	0	0	0	0	0	0	0	0	0	0	0	0
Morus_notabilis_newGene_3368	--	--	0	0	0	0	0.188426	2	0	0	0	0	0	0	0	0	0	0	0	0	0.182296	2	0	0	0	0	0.178619	2	0	0	0.230623	3	0.125749	2	0	0	0	0	0	0	0.518706	6	0	0	0	0	0.308602	3	0.188968
Morus_notabilis_newGene_3370	--	--	0.214069	6	0	0	0.538918	14	0.241619	7	0.54072	14	0.328924	9	0.431269	12	0.447061	12	0.767659	20	0.22166	6	0.301631	9	0	0	0.234701	7	0.300945	9	0.26995	8	0.150136	4	0.479032	13	0.118724	4	0.523151	15	0.201558	6	0.17708	6	0	0	0.120866	4	0.142137
Morus_notabilis_newGene_3373	--	--	4.70981	184	6.9323820000000005	277	3.16047	120	1.99628	74	1.73182	67	1.66771	61	5.21016	205	3.93409	153	4.30334	166	2.24223	92	1.31544	54	3.25356	130	7.7910699999999995	325	7.41783	316	6.08803	238	1.78079	69	1.70182	67	3.28176	145	3.72409	151	3.7829559999999995	161	4.80701	223	1.76357	65	1.42992	55	2.34796
Morus_notabilis_newGene_3376	--	--	15.2043	152	13.8142	136	29.4692	286	18.1007	171	19.3879	185	20.8301	194	22.646	233	21.3168	208	18.8624	183	22.6728	228	24.5633	247	27.4081	280	33.8314	347	15.8474	174	24.208	235	21.981	218	26.4082	263	19.0295	211	25.9868	268	23.0902	243	28.8298	332	36.0517	338	23.3577	218	50.6925
Morus_notabilis_newGene_3378	--	LOC21396058	0	0	0	0	0	0	0	0	0	0	0	0	0	0	0	0	0.080472	2	0	0	0	0	0	0	0	0	0	0	0	0	0	0	0	0	0	0	0	0	0	0	0	0	0	0	0	0	0
Morus_notabilis_newGene_3379	--	--	0.034744	2	0	0	0.040366	2	0.624284	30	0.469076	23	0.350536	17	0.16098	9	0.176216	9	0.210289	11	0.366479	19	0.078112	4	0	0	0.049304	3	0	0	0.041417	2	0.185853	10	0.195098	10	0.319443	18	0.317015	17	0.33043	18	0.542279	31	0.139756	7	0.174693	9	0
Morus_notabilis_newGene_3380	--	--	0	0	0	0	0	0	0	0	0	0	0	0	0	0	0	0	0	0	0	0	0	0	0	0	0	0	0	0	0	0	0	0	0	0	0	0	0	0	0	0	0	0	0	0	0	0	0
Morus_notabilis_newGene_3385	--	--	0	0	0.262559	2	0	0	0	0	0	0	0.136988	1	0	0	0	0	0	0	0.505719	4	0	0	0	0	0	0	0	0	0.493516	4	0.262293	2	0.515116	4	0.231056	2	0	0	0.12339	2	0	0	0.13838	2	0.264988	2	0.126932
Morus_notabilis_newGene_3386	--	--	0	0	0.233765	6	0	0	2.37142	55	0.8711519999999999	21	1.39588	33	0.788299	20	0.692382	16	1.88968	44	0.241907	6	0.476625	11	0.206985	5	0.718736	19	0.573068	15	0.767717	18	1.3930449999999999	34	2.67896	68	0.814987	23	0.465632	13	0.6835300000000001	18	0.847325	24	0.449225	12	0.710195	17	0.324587
Morus_notabilis_newGene_3395	--	--	1.70381	26	0.921022	14	6.19673	91	13.4201	192	10.9984	159	8.53709	120	13.0951	204	14.7797	219	10.6063	156	5.16276	79	33.6854	514	10.532	163	9.58067	149	7.89508	132	4.15529	62	24.2928	364	19.3252	292	10.1806	171	9.67799	152	9.86737	157	10.3142	180	18.6918	266	7.0966	101	5.24041
Morus_notabilis_newGene_3397	--	--	72.8094	1278	93.5177	1792	104.096	1909	28.7091	528	11.6903	210	52.9033	956	2.00037	41	8.68724	166	2.19752	42	12.7436	250	7.66475	151	4.38373	88	24.1001	482	48.0771	1028	44.3603	838	6.29513	122	13.5623	264	7.23755	157	28.6065	575	39.1524	801	21.3314	459	22.2459	406	17.9412	326	20.259
Morus_notabilis_newGene_340	--	--	24.0237	324	0.218343	4	0.269123	5	0.306063	5	1.19874	20	5.509564999999999	71	20.8672	292	0.540139	9	0.628173	11	0.443561	8	4.91549	69	39.2713	544	0.134191	3	0.311622	6	0.52265	9	0.915917	16	1.02797	18	0.657108	13	1.09608	19	0.933594	17	0.64422	13	0.697086	11	0.944147	15	1.14389
Morus_notabilis_newGene_3409	--	--	0.637919	12	0.331569	6	1.74443	31	0.883025	15	1.41751	25	3.03547	51	1.67579	31	1.31514	23	0.493024	9	0.167014	3	0	0	0.246435	5	0	0	0	0	0	0	0.623282	12	0.751436	14	0.050527	1	0.322008	6	0.334033	7	0.446361	10	0.661643	12	0	0	0
Morus_notabilis_newGene_3413	--	LOC21385742	0	0	0.215684	2	0.229362	3	0	0	0	0	0	0	0	0	0	0	0	0	0.258428	3	0	0	0	0	0	0	0	0	0	0	0	0	0	0	0	0	0	0	0	0	0	0	0	0	0	0	0
Morus_notabilis_newGene_3415	--	LOC112028603	0.8356959999999999	31	0.487457	17	0.930933	31	2.21495	68	2.31533	75	1.9560279999999999	63	2.1406	72	2.2380079999999998	75	1.8840489999999999	63	0.382491	13	0.637829	23	0.307772	11	0.78576	30	1.0949069999999999	42	0.8120390000000001	27	1.65122	55	1.4200130000000002	47	2.1717269999999997	78	2.51131	86	1.0247229999999998	38	1.62204	64	0.788103	25	0.946733	31	0.967719
Morus_notabilis_newGene_3416	--	--	0	0	0	0	0	0	0.170831	2	0	0	0.200758	2	0	0	0	0	0.407679	4	0	0	0	0	0	0	0	0	0	0	0	0	0	0	0.100342	2	0.649478	8	0.24381	3	0.205392	3	0.461364	6	0	0	0	0	0
Morus_notabilis_newGene_3418	--	--	0	0	0.054605	2	1.09042	24	4.76819	93	3.49995	71	1.70629	34	3.20867	73	0.920262	20	0.165823	4	0.61036	13	0.441522	10	0.260039	6	3.94472	84	5.86484	132	1.95481	38	1.16021	27	2.36283	51	0.716842	18	0	0	0	0	0.5396299999999999	14	0.595831	13	0.93689	19	0.16901
Morus_notabilis_newGene_3423	--	--	2.71608	47	1.87168	32	2.5068699999999997	43	2.15009	36	3.16422	53	1.86044	30	2.2969	41	2.3431349999999997	41	1.34217	23	2.95002	52	1.98892	35	4.11461	73	2.4474	44	1.99859	39	0.947386	16	2.65895	47	4.10714	72	2.2424	43	4.35149	79	3.05811	56	2.44397	49	3.86647	63	4.17448	68	4.10358
Morus_notabilis_newGene_3424	--	--	9.48531	146	8.87353	135	10.8663	162	11.8294	172	9.893158999999999	146	8.19881	117	17.893831000000002	283	10.6384	160	13.0741	195	10.380009000000001	161	12.0028	186	5.8630700000000004	93	9.7517	154	10.3973	176	8.22251	123	8.90814	136	9.4444	145	8.77458	150	10.3858	165	9.787028000000001	158	9.018089999999999	160	10.788	156	9.42837	135	10.7802
Morus_notabilis_newGene_3425	--	--	0	0	0.102394	2	0	0	0.126586	2	0.21628	3	0.452263	6	1.34147	20	0.787973	11	2.17171	31	0.119325	2	1.47102	22	1.80452	27	0	0	0.249999	4	0	0	1.03554	15	0	0	1.04296	17	0.133523	2	0.362364	6	0.596055	10	0.364552	5	0.19457	3	0
Morus_notabilis_newGene_3426	--	--	0.438979	18	0.39038	16	0.388647	16	0	0	0	0	0.142233	6	0.461062	20	0	0	0.22932	10	0	0	0	0	0	0	1.78981	75	3.84066	142	1.4022	56	0.7756379999999999	30	0.078227	4	0.8945369999999999	34	0	0	0	0	0.174011	9	0.234908	9	0	0	0
Morus_notabilis_newGene_3427	--	--	4.52838	74	11.6869	188	16.0065	254	0.884364	14	1.14753	18	3.99009	61	1.43186	25	0.761641	13	0.390859	7	0.527268	9	0.316658	6	1.11343	19	2.52329	43	7.31051	132	2.25031	36	0.030959	1	0.315873	6	0.522771	10	4.19992	71	8.54378	147	2.07683	40	4.43196	68	0.643036	10	1.12565
Morus_notabilis_newGene_3429	--	LOC21398653	0.43617	7	0.199915	3	0.202182	3	0	0	0.522989	8	0	0	0.189689	3	0.764936	12	0.121178	2	0.607619	10	1.07082	16	0.516423	8	0.388549	6	0.66539	11	0.411193	6	1.00162	15	0.542472	8	0.617096	11	0.897478	14	0.532615	9	0.522481	9	0.850217	12	0.707794	10	1.16032
Morus_notabilis_newGene_3430	--	--	0.381647	4	0	0	0	0	0.107925	2	0.36794	5	0	0	0	0	0	0	0	0	0	0	0	0	0	0	0	0	0.118396	3	0.675854	9	0	0	0	0	0	0	0	0	0	0	0	0	0	0	0	0	0
Morus_notabilis_newGene_3431	--	--	0	0	0	0	0	0	0.78138	7	0	0	0	0	0	0	0	0	0	0	0.431697	4	0.182472	2	0.306971	3	0	0	0.399215	4	0	0	0	0	0	0	0	0	0	0	0.685809	7	0.357249	4	0	0	1.01604	9	0.441126
Morus_notabilis_newGene_3434	--	--	1.05113	17	0.609829	10	0.381005	6	0	0	0.185421	3	0.106896	2	0.096461	2	0.390493	7	0.036476	1	0.780215	13	0	0	0.094622	2	0.27228	5	0.970808	18	0.340192	6	0	0	0.145069	3	0.108569	2	0	0	0.359747	7	0.342375	7	0	0	0	0	0.545606
Morus_notabilis_newGene_3437	--	--	0	0	0.394072	3	0	0	0	0	0.206202	2	0	0	0	0	0.396132	3	0	0	0.245908	2	0	0	0	0	0.254762	2	0.153816	2	0.321646	2	0	0	0.372999	3	0	0	0.305389	2	0.375294	3	0.308641	3	0.606668	4	0	0	0
Morus_notabilis_newGene_3443	--	LOC21402206	0.929004	58	0.9767659999999999	60	1.37505	83	1.8927880000000001	109	1.26097	75	1.43102	82	2.6711	168	1.47467	89	1.36848	82	0.924241	58	0.734021	46	0.48745	31	1.49072	95	0.841767	57	0.524216	31	0.495097	31	0.949193	58	1.5117	104	0.900731	58	0.977737	59	0.849744	61	0.577059	34	0.461027	27	0.085229
Morus_notabilis_newGene_3444	--	LOC21402205	0.14776	6	0.07149	2	0.152159	6	0.071031	3	0.137369	5	0	0	0	0	0.12351799999999999	4	0.178161	7	0.646146	25	0.149484	6	0.155034	6	1.43139	48	0.437541	18	2.0154370000000004	64	0	0	0.33451200000000003	13	0.072738	3	0.218126	9	0	0	0.04128	2	0.254334	9	0.703991	23	0.04613
Morus_notabilis_newGene_3446	--	--	1.11228	8	0.347654	3	0	0	0	0	0	0	0	0	0	0	0	0	0.144338	1	0.313648	3	0.408952	3	0	0	0.604307	5	0	0	0.570251	4	0.237913	2	0	0	0.127099	1	0	0	0	0	0.185707	2	1.27473	9	0.147761	1	0
Morus_notabilis_newGene_3448	--	LOC21385399	1.81002	17	1.01799	9	0.913005	8	1.0989	10	0.4441	4	0.506289	5	1.06349	10	1.34257	12	1.01171	9	0.691834	7	1.12079	11	0	0	1.15385	11	0.573903	6	0.57096	5	1.56905	14	0.701303	7	0.546649	6	0.865581	9	0.993963	10	1.52058	16	1.89489	16	0.650842	6	0
Morus_notabilis_newGene_3449	--	LOC21404595	0.378886	10	0	0	0.727482	17	5.94484	136	7.78106	176	4.7413	106	1.63793	41	1.02119	25	0.81259	19	0.233629	6	1.0393	26	0.042142	2	0.597938	15	0.927912	25	1.4168	34	6.7932	162	5.28428	127	4.08329	109	0.838493	21	1.2224	31	1.30026	37	1.01408	18	0.8803	20	0.298176
Morus_notabilis_newGene_3453	--	--	5.99563	118	4.5863	89	7.28527	140	7.60696	142	8.65049	163	6.40015	117	11.6781	237	12.9971	250	11.0649	212	6.03521	120	8.69853	173	9.37653	189	7.33903	149	6.87501	149	9.38119	180	11.9472	233	10.8076	213	8.29336	181	8.9283	182	7.65924	159	9.26394	211	7.91143	146	5.33571	99	8.36114
Morus_notabilis_newGene_3454	--	LOC112091386	62.9938	2132	390.956	13056	104.025	3420	9.47413	304	16.0372	519	8.62501	272	215.069	7500	121.226	4016	150.096	4932	32.2327	1099	15.6583	535	16.0828	558	21.7466	757	23.8138	887	86.9466	2863	8.49492	285	16.4356	556	35.2073	1323	16.7742	587	11.2523	402	19.6042	767	17.1719	546	25.1549	797	18.4883
Morus_notabilis_newGene_3458	--	LOC21391801	0	0	0.11046	1	0	0	0.689005	6	0	0	0.431919	4	0.259838	3	0.21522	2	0.619419	6	0.320936	3	0.288555	3	0	0	0.921334	9	0	0	0	0	0.324774	3	0.219636	2	0.160138	2	0.425409	5	0	0	0.323592	4	2.11455	19	0.732933	7	0.427215
Morus_notabilis_newGene_3463	--	--	0.272398	4	0.163825	3	0.393464	6	0.233072	3	0.491795	7	0.568354	8	0.234607	4	0	0	0	0	0.338085	5	0.56002	8	0.155908	3	0	0	0.167153	3	0	0	0	0	0.564521	8	0.360733	6	0.417119	6	0.230434	4	0.407404	7	0	0	0.389586	5	0.201323
Morus_notabilis_newGene_3465	--	--	0.862626	10	0.446197	5	0.688948	8	2.98696	32	0.772635	9	1.09521	12	0.585422	7	2.59034	29	1.76728	20	0.325239	4	0.154955	2	1.05104	12	1.17335	14	0.965357	12	1.35671	15	0.67213	8	1.30815	15	1.31997	17	1.03058	12	0.967336	12	0.905918	12	4.00904	42	0	0	0.617187
Morus_notabilis_newGene_3469	--	--	0.906364	12	0.435564	6	0.9177930000000001	15	2.3403	40	3.0935419999999993	56	1.8538480000000002	30	1.8044380000000002	35	2.07498	37	1.93475	36	2.43842	40	2.87422	41	1.76472	34	1.13006	23	1.2730329999999999	22	0.086471	2	1.93604	32	2.49996	44	2.57145	41	2.6515370000000003	44	2.08501	38	2.3222039999999997	49	2.9011	41	2.1466	31	2.62515
Morus_notabilis_newGene_3471	--	--	0	0	0.372929	5	0.281241	3	0	0	0	0	0	0	0	0	0	0	0	0	0	0	0	0	0	0	0	0	0.551514	8	0.484386	6	0	0	0	0	0	0	0	0	0	0	0	0	0	0	0	0	0
Morus_notabilis_newGene_3475	--	--	1.51616	10	2.15623	14	7.32486	47	12.9499	80	8.85903	56	6.17962	38	1.56254	11	0.151229	1	2.33687	15	0.597895	4	1.35691	9	2.22398	15	0.14497	1	0.681135	5	1.2501	8	2.90403	19	2.43696	16	2.86316	21	2.06667	14	5.45585	38	1.05172	8	8.0774	50	1.12336	7	2.2065
Morus_notabilis_newGene_3476	--	LOC21401488	2.66131	59	2.91911	64	3.31572	71	3.83365	81	4.09824	85	3.80154	81	3.78359	85	6.51844	140	5.3681339999999995	114	4.700138000000001	103	4.75057	105	5.08004	114	4.42804	102	4.26017	104	4.51131	97	4.4803049999999995	96	4.3294	95	4.35093	105	5.06558	113	5.403404999999999	124	4.5537600000000005	115	4.57433	98	4.542104999999999	94	8.15906
Morus_notabilis_newGene_3477	--	--	0	0	0.92576	10	1.02213	11	0.914206	10	1.13007	12	0.73959	8	1.34474	15	0	0	0	0	0.91443	10	0	0	0	0	0.718663	8	0.517212	7	0.189681	2	0.510231	6	0.562768	7	0.600485	8	0.803668	9	1.00169	12	1.75276	22	0	0	0.608786	7	0.751978
Morus_notabilis_newGene_3478	--	LOC21401494	0.078963	3	0	0	0	0	1.07777	37	1.03376	36	0.456877	16	0.331643	13	0.306844	11	0.297725	11	0.249833	9	0.221204	8	0.103284	4	0.194266	8	0.1507	6	0.114922	4	0.360895	13	0.464015	17	0.912059	36	0.2989	11	0.161496	7	0.447463	19	0.046327	2	0.307746	11	0.133711
Morus_notabilis_newGene_3479	--	--	3.45463	44	8.551684999999999	93	5.345966000000001	60	7.90602	87	8.9311	107	7.82995	83	5.75389	65	5.94184	68	7.67197	82	6.45683	72	4.1190370000000005	52	5.42451	60	13.2749	156	7.82573	94	9.76868	110	8.88387	108	7.80915	95	7.35038	94	6.30122	68	6.359807999999999	70	7.49205	91	8.36693	88	7.10667	75	8.18815
Morus_notabilis_newGene_348	--	--	0	0	0	0	0	0	0	0	0	0	0	0	0.218753	6	0	0	0	0	0	0	0	0	0	0	0	0	0	0	0	0	0	0	0	0	0.868366	24	0.079311	2	0	0	0	0	0	0	0	0	0
Morus_notabilis_newGene_3482	--	--	1.35601	23	1.35902	23	1.27007	21	2.44852	39	4.13359	66	3.29219	51	0.717796	13	0.634589	11	0.547062	9	0.399963	7	0.80594	14	0.219016	4	0.204006	4	0.897455	17	0.494875	8	3.02636	50	2.10013	35	1.93227	36	0.94132	17	0.57784	11	0.888668	17	1.09642	17	0.256276	4	0
Morus_notabilis_newGene_3483	--	--	0	0	0	0	0	0	0	0	0	0	0	0	0	0	0	0	0	0	0	0	0	0	0	0	0	0	0	0	0	0	0	0	0	0	0	0	0	0	0	0	0	0	0	0	0	0	0
Morus_notabilis_newGene_3484	--	--	0.634322	9	0.437433	6	0.933008	13	2.08727	28	1.01823	14	0.957777	13	1.78719	26	1.69658	23	1.37456	19	1.58899	22	1.57165	22	1.01652	15	1.39348	20	0.908648	14	1.79707	24	2.33054	32	1.1419	16	1.56593	24	3.1961	46	1.04618	16	1.62155	26	1.11984	15	1.53936	20	1.44018
Morus_notabilis_newGene_3486	--	--	0.557096	18	1.36031	39	1.27547	37	1.35691	33	2.1413159999999998	51	1.70398	40	3.5265050000000002	92	4.25639	105	4.640211000000001	133	7.8965	234	3.81054	102	6.458	186	1.1768	36	0.6745749999999999	22	1.3135979999999998	35	2.33209	56	2.63328	63	1.6228069999999999	46	3.4314620000000002	107	4.42605	132	5.05966	163	1.4908169999999998	36	3.35232	91	5.4501
Morus_notabilis_newGene_3488	--	--	0	0	0	0	0.338389	5	0.233533	3	0.398839	6	0.623616	8	0.302087	5	0	0	0.552818	8	0.354298	5	0	0	0	0	0.201339	3	0	0	0	0	0	0	0	0	0.336766	6	0.414559	6	0.238949	4	0.19339	3	0.764292	10	0.036628	1	0.204598
Morus_notabilis_newGene_3490	--	--	0.433631	9	0.810789	16	0.983165	19	2.22709	41	1.19088	22	3.847	69	2.93434	59	2.66805	51	1.6283	31	2.40297	47	2.1155	42	1.54068	31	2.76511	55	2.39091	51	1.83089	35	1.46846	29	1.49256	29	2.3803	51	2.5245	51	3.14199	64	3.42208	77	1.79614	33	1.85281	34	1.59445
Morus_notabilis_newGene_3491	--	--	0.686567	10	0.524345	7	1.48346	20	2.43284	31	2.15715	28	1.22847	16	0.769613	11	0.278505	4	1.42572	19	1.10909	15	0.228785	4	0.753405	11	0.851576	12	1.00884	15	0.598929	8	1.10437	15	1.19796	17	1.59597	24	0.838096	12	1.20531	18	1.66495	26	0.499484	7	0.398446	5	1.23505
Morus_notabilis_newGene_3495	--	--	0	0	0	0	0	0	0	0	0	0	0.0848	1	0.385403	5	0	0	0	0	0	0	0	0	0	0	0	0	0	0	0	0	0	0	0	0	0	0	0	0	0	0	0	0	0	0	0	0	0
Morus_notabilis_newGene_3496	--	LOC21392597	86.3578	3475	65.5033	2601	118.587	4527	269.674	10263	243.32512300000002	9225	126.714	4740	144.398	5986	159.6	6178	154.821	6031	117.74427200000001	4701	263.674	10521	186.56968999999998	7597	62.4097	2582	43.8062	1923	47.7046	1867	503.11750700000005	19774	398.411	15932	199.978	8776	119.957	4891	113.659	4780	125.354	5708	200.205	7549	147.236	5540	181.912
Morus_notabilis_newGene_3497	--	--	151.259	2135	124.331	1732	149.79	2053	88.9905	1188	101.749	1373	92.2577	1211	143.79	2091	143.053	1976	168.968	2315	67.3578	958	104.899	1494	128.846	1862	80.6008	1170	87.4056	1357	76.2092	1046	158.379	2215	137.602	1940	134.352	2105	106.93	1560	92.3067	1372	95.5409	1558	154.245	2045	55.6665	735	120.355
Morus_notabilis_newGene_3499	--	--	0	0	0	0	0	0	0	0	0	0	0	0	1.21541	12	0	0	0	0	0	0	0.506442	5	0	0	0	0	0	0	0	0	0	0	0	0	0	0	0	0	0	0	0	0	0	0	0	0	0
Morus_notabilis_newGene_350	--	--	1.16516	20	1.77965	31	1.91978	32	1.26423	21	1.20983	20	0.637231	11	2.96939	53	3.26588	55	2.31885	39	1.36711	24	2.19082	38	3.12645	55	0.437407	8	0.982084	19	0.881036	15	3.54856	61	2.7241	47	2.10908	41	1.97398	35	1.65972	30	1.84838	37	4.70445	76	2.35366	38	4.06575
Morus_notabilis_newGene_3507	--	--	4.50045	281	4.032616999999999	257	4.23696	229	5.166170999999999	314	6.81526	367	4.86421	270	6.66286	389	4.38929	265	3.06027	204	4.9044	299	3.46158	232	2.4733039999999997	166	4.77539	233	3.9114189999999995	271	3.9098610000000003	184	3.41536	210	4.70127	265	3.7364040000000003	277	6.23467	360	3.6374400000000002	223	3.58865	232	2.05645	128	3.7113069999999997	215	2.00343
Morus_notabilis_newGene_3509	--	--	0.032479	1	0	0	0	0	0	0	0.203666	4	0	0	0	0	0.225019	4	0.041301	1	0.0464	1	0.161979	3	0.074081	2	0.096807	2	0	0	0	0	0	0	0.081561	2	0.071065	2	0	0	0	0	0.074536	2	0	0	0.264577	5	0
Morus_notabilis_newGene_3510	--	LOC108225982	0.081162	2	0.423603	9	0.662912	14	1.00614	20	0.770475	16	1.05364	21	0.834353	18	0.606255	13	0.552183	12	0	0	0.111278	3	0.256526	6	0.229625	5	0.222474	6	0.118946	3	0.117498	3	0.808733	17	1.77151	41	0.67342	15	0.73882	17	0.372391	9	0.152327	3	0.317293	7	0
Morus_notabilis_newGene_3514	--	--	13.6058	278	11.3727	229	23.5208	466	14.2482	275	15.4043	301	13.4873	256	15.3068	322	20.7741	415	21.6003	428	19.7217	406	19.6186	404	28.863	603	20.7724	436	16.7474	376	26.9333	535	23.3828	473	24.5061	500	19.9588	452	28.9142	610	30.3461	652	25.8142	608	38.5326	738	24.3836	465	52.5765
Morus_notabilis_newGene_3516	--	--	0.195462	7	0	0	0.493142	17	1.39897	46	1.29503	43	1.39326	45	0.535194	19	0.332584	12	0.280241	10	0.390324	14	0.488328	17	0.430909	16	0.753399	27	0.725432	28	0.132568	5	0.790836	27	1.35437	47	1.67055	64	0.333411	12	0.563387	21	0.83611	34	0.280148	10	0.487148	16	0.484749
Morus_notabilis_newGene_3518	--	--	0.281565	5	0.057296	1	1.15495	20	0	0	0	0	0.060399	1	0.365429	7	0.172498	3	0	0	0	0	0	0	0	0	4.40845	81	1.60539	32	1.21753	21	0.396291	7	0	0	0	0	0	0	0	0	0.389255	8	0	0	0	0	0
Morus_notabilis_newGene_3522	--	--	2.61729	35	14.3805	186	11.6233	148	0	0	0.524386	7	0.880606	11	0.281395	4	0.340526	5	0.443815	6	0.075497	1	0	0	0.224292	4	0	0	0.166572	3	0.639219	9	0.077262	2	0	0	0.618068	9	0.21783	3	0.781692	11	0.525861	8	0.133156	2	0.19323	3	0
Morus_notabilis_newGene_3523	--	--	31.695399000000002	525	164.66791700000002	2574	77.10753500000001	1073	8.75674	135	13.6132	196	15.267655000000001	220	22.9111	380	4.55036	71	7.83111	124	1.3031059999999999	22	1.53851	28	2.8089329999999997	45	4.75245	77	6.67069	112	20.4523	342	5.13942	81	3.9262349999999997	61	13.645895999999999	257	3.76196	67	4.34921	77	5.200048000000001	101	6.63017	94	4.74293	66	0.194963
Morus_notabilis_newGene_3524	--	--	0	0	0.443222	7	0	0	0.449026	7	0	0	0	0	1.65912	28	0.630114	10	0.707096	11	0.062432	1	0	0	0	0	0	0	0.17151	3	0	0	0	0	0	0	0.556051	10	0	0	0	0	0.217431	4	0.126343	2	0	0	0
Morus_notabilis_newGene_3526	--	--	0	0	0	0	0	0	0.616599	20	0.600829	19	0.074213	3	0.972818	33	0.356607	12	0.327607	11	0.103344	4	0.799567	27	0.146443	5	0.646246	22	0.23096	9	0	0	2.45047	80	0.451335	15	0.579589	22	0.062057	3	0.138726	5	0.397237	16	0.730864	20	0.519759	16	0.236262
Morus_notabilis_newGene_353	--	LOC21412429	0	0	0	0	0.110408	3	0.356797	7	0.170593	4	0.129738	3	0.090289	2	0.405086	8	0.103526	2	0.067363	2	0.084079	2	0.114969	3	0	0	0.095614	3	0	0	0.255228	5	0.100525	2	0.123297	3	0.176322	4	0.024161	1	0.103546	3	0	0	0.037101	1	0
Morus_notabilis_newGene_3532	--	LOC21387423	1.40772	31	1.42811	26	2.0109	36	0.954267	20	0.526469	11	0.992181	20	2.49852	49	2.45064	46	1.87225	40	1.63616	36	1.16291	23	1.4939339999999999	29	0.90221	20	0.9936149999999999	22	0.9583969999999999	19	1.31235	26	0.840138	17	1.15818	26	1.30963	30	1.48754	34	1.51906	38	1.22848	23	2.09268	39	0.975015
Morus_notabilis_newGene_3534	--	--	1.79174	17	0.66841	6	1.73263	16	3.45573	30	3.99029	35	4.10006	35	3.14832	30	1.2385	11	1.19125	11	2.46083	23	2.24704	21	1.46694	14	4.68352	44	3.06771	31	6.77999	60	5.87665	53	3.66072	34	3.2255	33	2.97018	28	2.31381	23	1.87598	20	2.77908	24	4.14889	36	2.67066
Morus_notabilis_newGene_3535	--	LOC21392894	2.4877409999999998	54	0.713776	25	1.11996	28	1.78921	43	2.01315	41	1.2722	32	1.74779	46	0.9891650000000001	23	1.9974239999999999	56	2.35852	60	1.0027	25	1.25302	35	0.96174	26	1.1789	27	1.16589	29	2.87765	69	1.27077	29	0.313425	10	1.35518	35	1.96065	58	2.56741	72	0.428695	13	3.57032	76	1.49151
Morus_notabilis_newGene_3541	--	--	0	0	0	0	0	0	0	0	0	0	0	0	0	0	0	0	0	0	0	0	0	0	0	0	0	0	0	0	0	0	0	0	0	0	0	0	0	0	0	0	0	0	0	0	0	0	0
Morus_notabilis_newGene_3542	--	LOC21387717	0.163586	12	0.240197	17	0.182392	13	0	0	0.029768	2	0.046216	3	0.127383	10	0.229832	16	0.186311	13	0	0	0.137707	10	0.750065	54	0.055539	4	0.121429	10	0	0	0	0	0	0	0.102544	8	0.320956	24	0.063006	5	0.689346	56	0	0	0.09047	6	0.222703
Morus_notabilis_newGene_355	--	--	3.8225719999999996	200	4.20589	217	2.6885320000000004	136	0.333048	17	0.608351	32	0.954693	47	1.8099	100	2.71675	142	1.18131	62	12.1935	641	2.3983250000000003	127	6.8258220000000005	369	1.45301	79	1.3543290000000001	78	3.08426	158	0.49554400000000004	26	0.375744	20	0.667645	40	2.2643	123	3.48127	192	2.85005	169	1.60394	80	5.10923	252	7.909044000000001
Morus_notabilis_newGene_3550	--	--	0.8745529999999999	28	0.6950019999999999	22	0.753526	21	0.921473	27	0.787296	23	1.0422289999999998	32	0.992936	33	0.512422	16	0.466166	15	0.9945820000000001	30	0.745062	24	0.8576379999999999	26	0.262356	9	1.14904	39	0.600657	17	0.893289	28	0.533382	18	0.775475	27	1.12818	37	1.20243	39	0.685569	25	1.04421	31	0.280524	9	0.9054220000000001
Morus_notabilis_newGene_3552	--	--	2.11913	86	7.27219	290	6.81701	268	1.95876	75	2.88693	113	2.32936	88	10.2992	429	7.81551	309	11.199	439	12.4468	511	9.0496	369	11.4322	473	14.5555	605	11.58	515	14.1064	554	4.35044	175	4.17706	169	8.01104	360	5.46071	229	4.64592	198	6.32594	296	3.76364	143	7.35719	278	7.1307
Morus_notabilis_newGene_3554	--	--	0.367597	5	0.113798	2	0.606489	8	3.1436	41	2.84808	37	1.11122	14	2.07778	29	1.92916	26	2.33027	31	2.24423	31	2.37574	33	1.21104	17	0.444227	7	0.454187	7	0.255164	4	2.50035	34	1.7492	24	1.73554	26	2.26736	32	1.11635	16	1.77257	28	1.05822	14	2.36373	30	1.74332
Morus_notabilis_newGene_3556	--	--	0.942805	11	0.891022	12	1.36858	18	1.08138	14	1.44724	19	1.4234479999999998	19	1.38716	19	1.74034	19	0.772915	10	0.562206	7	1.48496	21	1.24828	18	2.9513580000000004	41	2.94782	44	1.68426	23	1.34526	16	2.59748	34	1.8217029999999999	28	3.37814	46	1.46593	18	2.8423350000000003	44	0.998262	11	1.71505	19	1.5094
Morus_notabilis_newGene_3560	--	--	1.2360689999999999	68	2.6168	110	1.9595719999999999	68	5.5262020000000005	285	5.06639	265	5.22857	238	4.71835	248	5.848406000000001	279	6.38736	287	4.57469	241	3.21644	130	2.02488	84	3.8496220000000005	214	2.78023	164	2.76897	147	3.4149230000000004	171	3.6079179999999997	212	5.99685	348	5.227974000000001	270	3.9995150000000006	235	4.30398	292	2.64409	126	5.4851030000000005	245	3.15288
Morus_notabilis_newGene_3564	--	--	0.218727	3	8.275	99	2.90421	34	1.67069	19	0.869899	10	1.18092	14	3.22117	40	3.22959	38	2.22561	26	5.13488	63	8.5158	104	7.62356	94	1.49822	19	1.46781	20	3.21941	38	2.80404	34	2.32789	28	1.80285	25	2.18621	28	4.66509	60	3.54648	50	5.72415	65	3.688	42	4.34307
Morus_notabilis_newGene_3566	--	--	0	0	1.27477	16	1.00855	12	0.94338	11	0	0	0	0	0	0	0.643059	8	2.70792	32	0	0	0	0	0	0	2.38456	30	0	0	0	0	0	0	0	0	0	0	0	0	1.38308	18	0	0	0	0	0	0	0
Morus_notabilis_newGene_3569	--	--	3.66754	118	4.14173	113	4.23869	121	8.93034	295	8.575600000000001	279	6.45365	208	6.97344	232	6.1551	193	7.56527	223	4.8885629999999995	155	4.99385	148	3.56505	126	11.198644999999999	332	7.5834	267	4.98481	164	11.061563999999999	316	8.1675	267	7.7497620000000005	284	7.0246	241	5.43763	190	6.20958	222	5.1494990000000005	175	5.24581	180	7.72242
Morus_notabilis_newGene_357	--	--	0.433556	15	0.371548	13	0.34179	11	0.254444	8	0.220184	7	0.339559	11	0.518165	18	0.516633	17	0.459549	15	0.347805	12	0.198363	7	1.03392	35	0.766385	26	0.495434	18	0.365038	12	0.229572	8	0.225878	8	0.413948	16	0.279604	10	0.192894	7	0.901568	35	0.293618	10	0	0	0.323589
Morus_notabilis_newGene_3575	--	--	0	0	0	0	0	0	0	0	0.229021	3	0	0	0	0	0	0	0	0	0	0	0	0	0	0	0.59774	9	0	0	0	0	0.799978	11	0.293143	4	0	0	0.143631	2	0.421342	6	0.547078	9	0	0	0.372654	5	0.216234
Morus_notabilis_newGene_3578	--	--	6.1307	137	1.54408	34	2.23754	49	3.08697	65	1.95852	42	4.96657	103	3.26507	75	0.437735	10	1.36102	30	0.125779	3	0.326178	8	0.146889	4	1.39567	32	4.73978	116	2.82317	61	4.18125	92	5.67242	126	11.6421	287	0.408522	10	0.115168	3	0.121133	4	2.69861	57	0	0	0
Morus_notabilis_newGene_3579	--	LOC21402378	2.64193	32	3.00124	36	2.64723	32	4.52367	52	4.95064	58	4.21558	48	3.46458	44	4.6136	55	2.89604	34	3.50039	43	2.32811	29	2.74917	34	6.03417	75	8.6991	116	4.77241	57	3.1404	38	3.30094	40	2.53737	34	0	0	4.27073	55	1.99878	28	3.32921	38	3.8597	44	3.00712
Morus_notabilis_newGene_3580	--	--	0.141097	2	0.436698	6	0.380195	5	0.955626	13	1.20833	16	0.921047	12	0.536932	8	1.00078	14	0.704834	10	0.503398	7	0.404832	6	0.205467	3	0.812519	12	1.06048	16	0	0	1.12446	16	1.43738	20	1.81233	28	1.52991	22	0.493868	8	0.910255	15	0.233727	3	0.55625	8	0.792518
Morus_notabilis_newGene_3581	--	--	3.15121	34	3.85295	40	3.66271	38	2.20822	22	4.4374	45	3.84014	38	4.3559	48	3.46357	36	4.29769	44	2.4969	27	2.53245	27	2.12235	23	7.38362	80	8.15442	95	6.59581	68	2.73238	29	1.38286	15	4.24037	50	2.44066	27	4.0663	45	3.09471	38	2.6976	27	2.07999	21	2.84915
Morus_notabilis_newGene_3583	--	--	0	0	0	0	0	0	1.88284	33	0.912971	17	0.216194	4	1.05267	20	1.05386	19	0.945467	17	0.852603	16	0.749707	14	0.654854	13	0	0	0.731849	15	0.545996	10	0	0	1.28965	24	0.995506	21	0.884616	17	0.537656	11	0.796115	17	1.31466	23	0.908748	16	0.591772
Morus_notabilis_newGene_3585	--	LOC112091668	0	0	0	0	0.244086	2	0	0	0	0	0	0	0	0	0	0	0	0	0	0	0	0	0	0	0	0	0	0	0	0	0	0	0	0	0	0	0	0	0	0	0	0	0	0	0	0	0
Morus_notabilis_newGene_3587	--	--	0.74688	8	0.93272	10	1.44397	15	1.65002	16	2.68771	27	1.00036	10	0.888793	10	0.744968	8	1.39288	14	1.50855	16	0.9432	10	1.65016	18	2.94099	31	1.32569	15	0.929113	10	1.21959	13	1.10847	12	1.25754	15	2.34034	25	1.41899	16	1.52399	18	1.06045	11	2.38362	23	2.23782
Morus_notabilis_newGene_3588	--	--	2.24076	20	3.63757	32	2.32438	20	0	0	0.476131	4	0.24599	3	1.20975	11	1.36063	12	2.53592	22	3.19802	29	0.453369	5	4.46047	40	4.30654	39	2.3277	23	2.73941	24	0.346181	4	0.249508	3	0.412104	5	1.24011	12	3.51686	33	1.74037	18	1.97571	17	1.11524	10	6.68987
Morus_notabilis_newGene_359	--	--	0.343359	7	1.12459	23	1.22352	25	0.361561	7	1.57767	32	0.534089	11	2.22988	48	0.636653	14	0.737245	15	0.122088	3	0.285207	6	0.166337	4	0.925237	20	0.559295	13	0.587979	12	0.326149	7	0.652919	14	0.856928	20	0.427858	9	0.603104	13	0.584689	14	0.326557	7	0.544381	11	0.190301
Morus_notabilis_newGene_3592	--	--	0	0	1.73875	17	1.21142	12	4.52992	41	3.75258	35	5.89716	53	2.31485	23	2.59192	25	1.75011	17	5.27165	51	2.43257	24	2.12853	21	3.4712	35	5.5131	58	3.30649	31	0.888869	9	1.59017	16	4.93281	53	2.90443	29	4.33576	44	5.60425	62	0.924877	9	3.60271	33	2.45773
Morus_notabilis_newGene_3597	--	--	479.986	6092	522.037	6538	729.335	8990	806.698	9685	860.114	10435	557.049	6574	555.995	7271	601.093	7468	567.356	6990	458.377	5861	644.966	8259	801.851	10423	390.804	5100	513.37	7168	374.149	4619	1571.65	19767	1152.74	14618	653.9	9212	551.711	7236	828.22	11072	842.613	12353	821.401	9791	405.712	4816	881.514
Morus_notabilis_newGene_3603	--	--	0.310128	10	0	0	0.336398	11	0.66267	21	1.46537	46	1.44766	44	0.592273	20	0.29095	10	0.389438	13	0.287229	10	0	0	0.060762	3	0.308269	11	0.295264	11	0.34911	11	1.1399	37	1.90832	62	1.04145	38	0.099356	4	0.462786	16	0.261634	10	0.165641	5	0.508835	16	0.057736
Morus_notabilis_newGene_3605	--	--	0	0	0	0	0	0	0.439419	4	0.112088	1	0.357156	3	0.097351	1	0	0	0	0	0	0	0	0	0	0	0	0	0	0	0	0	0.345055	4	0.442642	4	0.234817	3	0.110299	2	0.091623	1	0.096045	1	0.205507	2	0	0	0
Morus_notabilis_newGene_3606	--	--	0.807649	9	0	0	0.484862	5	0.798208	8	0	0	0	0	0.459466	5	0	0	0.286877	3	0.260092	3	1.3142	14	1.27307	14	0	0	0	0	0.653962	7	0	0	0.321794	4	0	0	0.824344	9	0.599074	7	0.313404	4	0.398933	4	0.600992	6	0.372729
Morus_notabilis_newGene_3609	--	--	0	0	0	0	0.686748	6	0	0	0	0	0	0	0	0	0	0	0	0	0	0	0	0	0	0	0	0	0	0	0	0	0	0	0	0	0	0	0.404842	4	0.213485	2	0	0	0	0	0	0	0
Morus_notabilis_newGene_361	--	--	0.36765800000000004	16	0	0	0.9690610000000001	27	2.46511	105	1.6341320000000001	72	2.64092	111	0.42072699999999996	21	0.825024	36	0.72702	36	0.396884	14	0.18626700000000002	10	0.168172	8	0.843922	30	0.35833800000000005	21	0.41401699999999997	15	1.44185	62	2.17737	91	0.283167	16	0.080966	5	0.458346	21	0.407447	22	0	0	0.845423	35	0.73857
Morus_notabilis_newGene_3612	--	--	6.86518	314	5.80323	262	7.29541	330	6.06738	264	8.293783000000001	358	6.56625	282	8.10895	386	7.70665	348	8.678344000000001	391	9.25684	435	7.46187	348	9.39338	447	7.69036	370	5.99738	300	7.158841000000001	315	8.54859	396	8.66712	399	6.47679	332	12.8796	602	9.382401999999999	459	9.70517	512	7.21714	310	8.49761	362	10.5284
Morus_notabilis_newGene_3614	--	--	0.551009	6	0	0	0.220838	3	1.1408	12	1.32426	14	0.339375	4	0	0	0.676198	8	0.142214	2	0.374393	5	0.884493	10	0.31533	4	0.7169	8	0.524904	7	0.176782	2	0.626859	7	0.948063	11	0.704581	9	0.635725	8	1.2925	15	0.425222	6	0.390431	4	1.28247	13	0.727699
Morus_notabilis_newGene_362	--	--	0	0	0	0	0.122577	8	1.69857	100	1.91578	114	0.207338	12	0.232034	15	0.203113	13	0.474883	29	0.433688	28	0.885824	56	0.163539	11	0.144862	10	0.192461	14	0.157248	10	0.542111	34	0.824689	52	1.85504	128	0.984635	64	0.532484	35	0.744728	54	0.285951	17	0.795292	47	0.33165
Morus_notabilis_newGene_3620	--	--	0.487761	19	0.8645550000000001	33	2.39172	89	0.496954	18	1.49702	55	1.01292	38	4.66477	183	4.80649	183	6.322661999999999	233	4.5617160000000005	175	2.11636	83	1.86416	74	4.7544	186	3.69836	157	4.1364	154	4.60997	174	3.87139	147	5.18168	217	6.14163	242	5.56634	220	4.57843	199	1.7070910000000001	63	2.20825	79	1.15857
Morus_notabilis_newGene_3625	--	--	2.56334	41	1.063	17	2.16434	34	1.71583	26	2.54098	39	1.11679	17	0.681633	12	0.887428	14	0.064908	1	0.726127	12	0.431319	7	0.061523	1	7.87452	129	7.01815	123	5.09385	79	2.65379	42	1.73463	28	2.30576	41	1.41369	24	0.735772	13	0.686186	13	1.39226	21	0.740245	11	0.42665
Morus_notabilis_newGene_3626	--	--	10.8367	154	4.22781	60	6.0145	83	7.77895	105	7.96166	109	6.74214	89	2.39308	36	2.26207	32	1.15672	16	4.44339	64	1.46433	21	0.719009	11	23.2518	340	18.6369	292	13.3224	184	8.2869	117	7.58756	108	7.15347	113	3.11739	46	2.60867	40	1.83414	31	1.87855	26	4.40462	59	1.54656
Morus_notabilis_newGene_3629	--	LOC21389539	1.30979	24	2.67597	48	1.97978	35	1.88216	33	2.62298	46	2.74071	47	2.03778	38	1.72134	31	1.86828	33	3.08892	57	2.40858	44	1.82197	34	1.62571	31	1.41614	29	1.94002	35	1.49453	27	2.10016	38	3.06286	62	3.07258	58	2.64098	51	2.48125	52	2.39332	41	2.95593	50	2.90238
Morus_notabilis_newGene_363	--	--	2.42922	63	2.16362	55	1.6647360000000002	41	6.54751	158	3.85434	96	4.50567	109	2.2714730000000003	59	2.6847019999999997	67	2.12033	54	3.22167	79	2.15962	52	1.6629779999999998	42	6.2446090000000005	160	3.11206	86	4.5727720000000005	109	3.9779	101	3.24187	84	3.62637	104	3.20405	86	3.48052	91	2.98128	89	1.32277	33	3.00948	67	3.1091
Morus_notabilis_newGene_3631	--	--	0.528592	22	0.744212	30	0.312206	13	2.63444	101	2.71705	105	2.39028	90	1.98984	83	2.59606	103	2.40363	95	2.05905	84	1.83981	75	0.663982	28	0.59638	25	0.612906	28	0.276389	11	1.04924	43	1.04373	43	2.17729	98	2.11461	89	1.55196	67	1.61005	76	0.499604	19	2.72164	103	0.743088
Morus_notabilis_newGene_3632	--	--	16.8201	477	12.2206	352	14.1141	410	4.60531	147	6.96818	191	8.31752	239	15.848277000000001	408	10.729204000000001	332	9.59953	244	10.991674000000001	329	14.967	380	14.9121	422	10.4065	326	8.1168	243	8.47731	260	11.422350999999999	318	13.2093	388	8.7729	260	13.4515	405	11.2314	345	12.859466999999999	402	19.3731	481	13.554931999999999	366	12.8768
Morus_notabilis_newGene_3633	--	--	0	0	0	0	0.099957	6	1.27341	70	0.69069	38	0.751086	41	0	0	0	0	0	0	0.397972	23	0.518579	31	0.169691	10	0.089827	6	0	0	0	0	0.166539	10	0.145709	9	0.65174	42	0.381614	23	0.231595	14	0.710694	48	0	0	0.372117	20	0.222108
Morus_notabilis_newGene_3637	--	--	1.09467	21	0.665887	13	1.62018	30	3.95243	70	4.03683	73	4.75632	75	2.9023010000000005	55	2.97756	52	2.81165	52	1.31323	25	1.50656	29	0.991922	18	2.69422	50	2.20317	44	1.69905	31	1.5006789999999999	26	2.45377	44	3.8722070000000004	74	2.08016	40	2.09221	37	2.10214	46	1.59299	28	1.32872	22	1.65846
Morus_notabilis_newGene_3641	--	--	61.321	1976	33.6069	1069	176.329	5519	38.0523	1160	39.8505	1228	36.443	1092	48.1473	1599	56.7602	1791	43.4956	1361	68.8005	2234	42.4793	1382	137.214	4529	467.886	15503	279.129	9896	480.941	15075	44.4186	1419	64.7724	2086	27.318	978	51.8912	1729	88.1211	2992	55.3099	2059	165.389	5006	92.3577	2784	137.73
Morus_notabilis_newGene_3642	--	LOC21402832	0.099936	2	0.065355	2	0.090065	2	0.284915	5	0.07467	2	0.246984	5	0.071664	2	0.284637	6	0	0	0	0	0.080504	2	0.033767	1	0.528331	10	0.231109	5	0.258937	5	0.175468	4	0.279414	6	0.083153	2	0.12242	3	0.029209	1	0.132	3	0	0	0	0	0.089663
Morus_notabilis_newGene_3644	--	--	0.126272	3	0.295826	7	0.209928	5	1.25184	29	0.543642	13	0.52656	12	0.319047	8	0.779395	19	0.381809	9	0.201256	5	0.237189	6	0.159258	4	0	0	0.226982	6	0	0	0.326605	8	0.706159	17	0.448163	12	0.118097	3	0.181544	5	0.499787	14	0	0	0.617351	14	0.40427
Morus_notabilis_newGene_3646	--	--	0	0	0.96215	11	0.389063	4	1.76971	18	0.634292	7	0.56635	6	0.738955	9	0.471355	5	0.286877	3	0.468669	5	0	0	0.264502	3	1.12773	13	0.323316	4	0.190007	2	0.876223	10	0.293289	4	0.798268	10	0	0	0.388166	5	0.399973	5	0.198119	2	0.543465	6	0.258994
Morus_notabilis_newGene_3652	--	LOC21389156	12.9927	184	15.1391	211	9.42643	130	8.01037	107	8.09299	110	5.43076	72	6.08289	89	6.35917	88	6.40122	88	8.23276	118	9.5705	137	5.52906	80	8.87578	129	8.92914	139	8.98944	124	5.95947	84	7.45101	106	5.92217	93	5.56456	82	7.34908	110	6.21423	102	8.81855	117	7.61184	101	6.08181
Morus_notabilis_newGene_3656	--	--	9.310077999999999	269	10.223	302	7.182707000000001	209	6.11857	174	6.64727	187	5.02787	143	9.14023	268	8.66653	253	7.8631	229	5.47251	158	4.82809	146	4.27654	130	4.46241	137	5.28015	171	4.38646	127	3.8059200000000004	115	5.984356999999999	186	7.829274999999999	254	8.25613	249	8.53261	258	8.00285	266	5.32385	148	5.74383	159	4.93147
Morus_notabilis_newGene_3659	--	LOC21406095	3.40941	22	4.74269	30	3.89784	25	4.40548	27	6.01561	37	3.91176	24	6.3789	42	5.74291	36	6.12017	38	4.67226	31	4.12569	27	3.78866	25	4.9387	33	5.03548	36	3.65767	23	5.73073	37	5.11714	33	4.09168	30	3.99343	27	3.8856	27	4.59625	34	5.27033	32	3.99401	24	5.25289
Morus_notabilis_newGene_3661	--	--	81.52402000000001	2018	83.86202499999999	2048	79.912	1922	45.7611	1074	50.9143	1208	46.8315	1079	66.5841	1701	76.1272	1852	73.20884600000001	1764	54.0602	1353	52.603238000000005	1317	63.8238	1623	75.90567300000001	1934	73.8917	2012	79.6654	1918	61.3202	1507	63.052671000000004	1562	52.017351999999995	1430	78.9551	2024	73.0074	1907	62.984	1805	64.105	1493	59.1674	1374	81.2206
Morus_notabilis_newGene_3662	--	--	29.5359	242	28.6087	231	19.8704	158	22.8136	177	29.2131	229	24.4467	186	23.4695	198	23.1709	186	22.426	179	22.853	189	24.5764	203	34.4224	289	36.9011	311	39.7619	358	37.6646	300	28.3725	230	34.4903	282	27.2006	247	33.6365	285	40.1126	346	27.6368	262	31.3377	241	27.4534	210	39.3275
Morus_notabilis_newGene_3666	--	LOC107412405	2.5037	59	2.40673	56	2.88206	67	9.58329	210	11.292546999999999	235	10.8175	226	7.142843999999999	166	6.16756	138	7.21561	164	4.80314	111	7.919	183	4.37591	97	6.48697	151	4.867960999999999	128	4.395637000000001	102	7.61713	173	8.963695000000001	202	8.41931	206	8.44055	195	5.13459	120	5.94261	157	3.83729	81	3.65353	77	2.8253250000000003
Morus_notabilis_newGene_3667	--	--	0	0	0	0	0.289316	8	0.047401	2	0	0	0.077332	2	0.303597	8	0	0	0	0	0	0	0	0	0	0	0	0	0	0	0.048119	2	0	0	0	0	0	0	0	0	0.130983	4	0.04054	2	0.016159	1	0.156612	4	0.023477
Morus_notabilis_newGene_3669	--	--	29.0264	404	333.158	4574	35.3062	478	16.2528	214	18.5743	248	22.4913	291	55.6071	798	17.9328	245	40.9282	553	6.81158	96	7.74893	109	6.29105	90	14.4703	207	9.09711	140	10.2733	140	27.2812	377	20.8368	290	37.1125	574	10.3587	149	13.8982	204	24.4116	393	27.4385	359	9.70079	127	2.10744
Morus_notabilis_newGene_3671	--	--	0.604906	39	0.574396	36	1.01662	59	0.403402	25	0.369174	23	0.245638	15	4.49579	255	0.3195	20	0.371834	23	0.307619	20	0	0	0.30368	20	0.13113	9	0.325653	23	0.240439	15	0.316059	20	0.140627	9	6.868888999999999	433	0.351873	24	0.270488	19	0.123003	10	0.311304	19	0.264033	16	0.150896
Morus_notabilis_newGene_3674	--	LOC112090485	1.31119	28	1.46601	31	2.35591	48	3.30919	66	4.2463	85	3.70463	72	4.37573	85	4.29899	88	4.12694	84	3.72392	79	2.7253	58	1.34034	29	2.01792	44	5.07615	117	2.83202	58	3.99975	83	4.46645	94	4.68454	109	3.34321	73	4.4602	99	4.46321	108	1.9668	39	3.5044	69	3.62693
Morus_notabilis_newGene_3676	--	LOC115696944	0	0	0	0	0	0	0.091373	4	0	0	0.087918	4	0.022146	2	0	0	0	0	0.088088	4	0.085004	4	0.020136	1	0.04178	2	0	0	0	0	0.017654	1	0	0	0	0	0.048447	3	0	0	0.026639	2	0	0	0.138999	6	0.032501
Morus_notabilis_newGene_368	--	--	7.26475	69	6.29622	59	6.81206	63	6.50849	59	9.8855	90	9.15392	81	7.44694	73	5.88863	55	4.80209	44	4.64471	45	4.94269	48	4.37765	43	9.96536	97	10.3619	108	10.7632	99	8.69033	82	6.64685	63	6.09327	64	6.97523	68	4.58004	46	6.50416	71	3.8608	35	4.02501	36	5.78768
Morus_notabilis_newGene_3683	--	LOC112092138	0.570802	11	0.60639	8	0.34236	6	2.65638	46	0.8475170000000001	15	0.728812	13	1.65101	31	0.7485930000000001	11	1.68321	24	1.1718	16	0.232914	5	0.66405	11	1.05366	19	1.36296	27	1.4140840000000001	23	1.8626260000000001	31	1.66737	25	2.89942	47	1.0653009999999998	21	1.04311	20	0.704211	15	0.910536	14	2.32517	24	0.735903
Morus_notabilis_newGene_3684	--	LOC112091144	0	0	0	0	0	0	0	0	0	0	0	0	0	0	0	0	0	0	0	0	0	0	0	0	0.391651	3	0	0	0	0	0	0	0.182373	2	0	0	0	0	0	0	0	0	0	0	0	0	0
Morus_notabilis_newGene_3693	--	--	1.4961	14	0.463749	5	1.15296	11	0	0	0	0	0	0	0	0	0.262229	3	0	0	0	0	0	0	0	0	0	0	0	0	0	0	0	0	0	0	0.722655	8	0.160885	2	0	0	0	0	0	0	0	0	0
Morus_notabilis_newGene_3694	--	--	5.922369999999999	450	14.808205999999998	1090	8.64386	576	3.7950369999999998	278	4.3006	296	6.7464260000000005	479	18.8869	1342	14.2889	1014	15.1181	1057	20.3794	1528	13.7317	1011	15.6262	1144	1.53977	120	0.751325	64	1.39671	105	3.47808	259	3.31665	227	8.385741000000001	685	20.8786	1607	18.508642000000002	1431	20.1951	1717	8.437316000000001	605	17.5853	1182	14.5878
Morus_notabilis_newGene_3712	--	LOC21402291	3.33332	26	0	0	0	0	0	0	2.50922	19	1.83465	14	0	0	0	0	1.07072	9	1.25879	10	2.05435	17	0	0	0	0	1.18841	11	0	0	0	0	2.32073	18	0	0	0	0	0	0	0	0	0	0	0	0	0
Morus_notabilis_newGene_3722	--	--	1.3907	44	1.51047	47	1.65916	51	4.34495	129	3.18031	95	3.34103	98	2.30594	75	4.48096	137	2.74199	84	3.22601	102	2.50597	79	3.83141	123	1.52605	50	1.98529	69	1.82069	56	3.26205	101	2.05261	65	1.87098	65	1.41741	46	1.75755	58	1.7464	64	28.1294	826	1.65674	49	1.85242
Morus_notabilis_newGene_3725	--	--	0	0	0	0	0	0	0	0	0	0	0	0	0	0	0	0	0	0	0	0	0	0	0	0	0	0	0	0	0	0	0	0	0	0	0	0	0	0	0	0	0	0	0	0	0	0	0
Morus_notabilis_newGene_3726	--	--	0	0	0	0	0	0	0	0	0	0	0	0	0	0	0	0	0	0	0	0	0	0	0	0	0	0	0	0	0	0	0	0	0	0	0	0	0	0	0	0	0	0	0	0	0	0	0
Morus_notabilis_newGene_3727	--	--	0.618192	18	0.803246	20	0.60185	17	1.28026	34	1.40062	32	1.05056	27	2.04845	59	2.7229	74	2.9935359999999998	77	2.3819	57	1.92401	54	1.1973	35	0.437353	13	0.558819	18	0.8061290000000001	19	0.70087	20	0.93379	26	1.59518	44	1.75679	51	1.47331	44	2.01319	65	1.11518	30	1.05139	28	1.44824
Morus_notabilis_newGene_3729	--	--	0.9930370000000001	33	0.9913240000000001	31	0.6876490000000001	23	1.4675399999999998	48	2.1618000000000004	71	1.61911	52	1.9177	58	1.96897	63	1.4665	45	1.6502970000000001	51	1.2104	40	0.8530989999999999	29	1.47563	52	1.32039	49	1.2546940000000002	42	1.8027959999999998	61	1.44842	49	1.58491	58	1.0547959999999998	38	1.70957	61	1.1445990000000001	44	1.0334	34	1.4835189999999998	48	1.02926
Morus_notabilis_newGene_373	--	--	0.656779	9	0.759066	10	1.19702	15	2.05175	25	1.6937	21	1.31232	16	0.788969	11	1.54102	20	1.75532	22	2.15753	28	0	0	2.69758	36	1.98199	26	2.14912	31	0	0	1.04136	14	2.58617	33	1.51053	22	1.86844	25	3.7427	51	1.69879	25	2.7138	33	2.07318	25	1.82666
Morus_notabilis_newGene_3730	--	--	0	0	0	0	0	0	0	0	0	0	0	0	1.3436	14	0	0	1.15402	11	0	0	0	0	0	0	0	0	0	0	0	0	0	0	1.33383	13	0	0	0	0	0	0	2.2947	26	0	0	0.93561	9	1.30087
Morus_notabilis_newGene_3734	--	--	0	0	0	0	0	0	0	0	0	0	0	0	0.319313	21	0.131148	9	0.198749	13	0	0	0.073185	5	0.045217	3	0.6545679999999999	43	0	0	0.114958	8	0	0	0.063345	5	0.160591	12	0.02511	2	0.080367	6	0.763895	52	0	0	1.15878	69	0.136606
Morus_notabilis_newGene_3735	--	--	0.769395	7	2.96937	25	0.617239	5	0.77857	7	0.374746	3	0.244786	2	0.637782	6	0.641045	6	0.70503	6	0.923561	8	1.32727	12	0.762166	7	0.978202	9	0.586399	6	0.238117	2	0.505413	5	0.579106	5	1.02738	10	0.983306	9	0.28227	3	1.50617	15	0.537558	5	0.378778	3	0.722411
Morus_notabilis_newGene_3737	--	LOC112091561	0	0	0	0	0	0	0	0	0	0	0	0	0	0	0	0	0	0	0	0	0	0	0	0	0	0	0	0	0	0	0	0	0	0	0	0	0	0	0	0	0	0	0	0	0	0	0
Morus_notabilis_newGene_3745	--	LOC21399552	1.87698	51	2.01579	54	1.46085	38	3.81818	97	4.27527	109	2.97444	74	2.63615	73	2.87769	76	2.7248	71	3.76754	102	2.76945	75	2.67322	73	2.87314	79	2.68271	79	2.11346	55	3.28653	87	2.93626	79	4.01611	119	3.26449	90	2.82431	80	3.58385	111	2.29852	58	2.99296	75	2.12864
Morus_notabilis_newGene_3747	--	--	0	0	0	0	0	0	0	0	0	0	0.197471	2	0	0	0	0	0	0	0	0	0	0	0	0	0	0	0.251842	4	0	0	0	0	0	0	0	0	0	0	0	0	0	0	0	0	0	0	0
Morus_notabilis_newGene_375	--	--	0.310896	4	0	0	0.24405	3	0.173643	2	0	0	0	0	0	0	0.349121	5	0	0	0.491324	6	0.469283	6	0.532824	7	0	0	0	0	0	0	0	0	0.505329	7	0.499058	7	0.15841	2	0.406752	6	0.210909	3	0.359165	5	0	0	0.08448
Morus_notabilis_newGene_3751	--	--	0.204149	9	0.510661	22	0.722613	31	0.617276	25	0.407064	17	0.446304	18	0.918664	41	0.144596	7	0	0	0	0	0	0	0	0	1.77174	78	0.751976	36	2.88911	121	0.580246	25	0.495892	22	0.706446	34	0.179452	8	0	0	0.047179	3	0.196955	8	0.149189	6	0.259283
Morus_notabilis_newGene_3752	--	--	13.6969	136	12.4936	126	17.3664	171	10.08	101	10.8809	108	13.4906	130	16.3742	169	13.538	138	12.4782	128	14.7629	154	22.0332	229	26.7538	283	14.969432000000001	156	17.83	203	14.950809999999999	147	16.9189	171	10.550220999999999	110	10.7122	126	14.493576000000001	160	16.0616	177	14.4111	174	24.8535	236	12.9337	128	23.8139
Morus_notabilis_newGene_3755	--	--	0.07247	2	0.090446	2	0	0	0.021889	1	0.24776	4	1.06923	16	0	0	0.283339	5	0	0	0.05385	1	0	0	0.28811	5	1.7032809999999998	29	0	0	0.063038	1	0.340824	6	0	0	0.439142	8	0.735938	13	0.11033599999999999	3	0	0	0.290095	5	1.06546	17	0.716739
Morus_notabilis_newGene_3758	--	--	0	0	0	0	0	0	0	0	0	0	0	0	0	0	0	0	0	0	0	0	0	0	0	0	0	0	0	0	0	0	0	0	0	0	0	0	0	0	0	0	0	0	0	0	0	0	0
Morus_notabilis_newGene_3760	--	--	0.6315839999999999	32	0.833452	40	0.44794300000000004	19	0.7032729999999999	31	0.553388	25	0.6158589999999999	29	1.09644	57	1.7025979999999998	79	1.2809490000000001	52	1.07033	46	6.78602	261	2.26183	97	1.3106	59	2.1990410000000002	113	1.5719910000000001	76	0.595449	26	0.468924	23	0.721779	38	0.441301	18	0.588621	32	0.254664	15	0.889518	34	1.2678969999999998	49	0.7431719999999999
Morus_notabilis_newGene_3763	--	--	98.9205	4176	76.6724	3194	81.521	3343	65.5059	2617	61.8574	2497	58.218	2286	70.5285	3069	70.8409	2928	80.919	3317	58.5498	2491	79.037	3367	89.7706	3882	29.9455	1300	33.7817	1570	30.0852	1236	67.0208	2805	65.7308	2773	44.4371	2083	65.7842	2871	45.454	2022	53.6196	2615	79.837	3166	59.1718	2337	76.2082
Morus_notabilis_newGene_3764	--	--	23.289	501	18.7558	398	21.9585	459	6.99037	143	6.61701	136	7.3054	146	6.46191	144	4.21042	89	6.39298	134	3.19781	70	3.692	81	6.72018	148	36.8791	815	35.0665	830	40.7777	853	7.54257	161	6.01498	130	5.25583	126	19.1866	427	13.9609	317	6.53189	163	17.0807	345	20.3244	409	16.395
Morus_notabilis_newGene_3766	--	--	0.285445	5	0	0	0.45848	8	0	0	0.314912	6	0.612734	10	0.196496	4	0	0	0	0	0.260277	5	0.222545	4	0	0	1.05527	20	0.603637	12	0.720717	13	0.207369	4	0.137883	3	0.34114	7	0.094642	2	0.122121	3	0	0	0	0	0	0	0
Morus_notabilis_newGene_3767	--	LOC112094176	0.88764	47	0.5780460000000001	31	0.25242	13	0.73514	36	0.607735	30	0.48553	24	0.286527	16	1.19266	61	0.313985	16	0.975551	51	0.795269	42	0.68658	37	0.272653	15	0.387155	22	0.458617	23	0.944489	49	0.411237	21	0.575223	34	1.00747	54	1.22367	66	0.795329	49	0.83036	41	0.776771	38	0.868622
Morus_notabilis_newGene_3768	--	--	0	0	0.702387	6	1.27833	11	3.54433	28	3.16143	25	1.62624	13	1.23447	11	2.05683	17	2.20881	18	1.94285	17	2.374	20	0.740188	7	0.666166	6	0	0	1.52867	13	3.29663	27	3.848	32	1.99317	19	2.38143	21	1.19909	11	1.32726	13	0.781164	7	1.87232	15	0.875242
Morus_notabilis_newGene_3769	--	--	1.50166	84	1.2403	68	1.4383	78	6.97833	367	7.81039	414	5.27444	272	4.51732	259	6.31918	343	5.81638	314	5.53073	309	4.39004	246	3.19261	182	3.64725	208	2.51969	154	2.44416	132	5.69391	313	5.27325	293	4.7894	295	5.2128	299	3.4296	201	4.52542	290	2.58686	135	6.27044	326	3.25117
Morus_notabilis_newGene_3771	--	--	1.96456	26	1.28059	17	1.50493	20	1.28116	16	2.01649	26	3.02556	37	1.55502	21	2.93187	38	0.817893	11	2.60346	35	4.53087	60	4.42767	60	2.40468	33	1.65261	24	3.28774	42	4.20397	55	2.33117	31	1.23514	18	4.03591	55	3.39924	47	3.05797	47	2.57578	32	5.57486	68	3.60374
Morus_notabilis_newGene_3775	--	--	4.99922	61	1.39233	17	13.3486	158	7.01401	81	9.09208	106	7.54038	86	4.81252	61	1.83014	22	2.7386	33	0	0	0.149728	2	0.477792	6	3.09028	39	8.89013	120	3.04551	37	4.61614	56	10.6007	130	7.58934	103	1.61911	21	1.53813	20	3.18913	45	0	0	0.414387	5	0.2769
Morus_notabilis_newGene_3778	--	--	1.0628	56	1.14078	59	1.02883	52	2.10309	104	2.72682	136	1.13002	56	2.13644	110	1.4786890000000001	76	1.24297	63	1.91032	101	1.03655	55	0.56538	31	1.06046	57	0.809586	47	0.597941	25	0.691812	36	1.1718609999999998	61	1.96947	112	1.94452	105	1.33451	74	1.8891650000000002	115	0.647045	32	0.736851	35	0.6034
Morus_notabilis_newGene_3779	--	--	1.0018	104	1.05544	73	1.71029	151	12.195911000000002	1004	11.1352	1007	7.16082	601	5.15557	567	6.181659000000001	600	6.38992	518	5.756029999999999	567	4.53238	444	2.74612	288	3.5360190000000005	341	2.5144149999999996	236	1.91657	127	6.827475000000001	599	7.72173	763	9.310599999999999	880	7.095599999999999	659	5.53129	525	6.410798000000001	685	2.74097	257	7.877890000000001	710	4.2165
Morus_notabilis_newGene_3782	--	--	0.047477	2	0	0	0	0	0.168132	7	0.149156	6	0.190826	8	0.664124	29	0.257516	11	0	0	0.182464	8	0.330003	14	0.150301	7	0.394568	17	0.125823	6	0.267214	11	0.090001	4	0.195176	9	0.095042	5	0.104868	5	0.088017	4	0.104197	6	0.610807	24	0.13657	6	0.134254
Morus_notabilis_newGene_3787	--	LOC21388484	0.179318	13	0.369275	25	0.467396	31	0.369324	24	0.310395	21	0.25466	17	0.952297	67	0.513792	35	0.527423	35	0.346588	24	0.825153	57	0.867903	61	1.04024	73	0.298326	23	0.353721	24	0.121895	9	0.30908	21	0.088393	7	0.741925	52	0.225822	17	0.536896	43	0.433478	28	0.747062	48	0.488828
Morus_notabilis_newGene_379	--	--	1.61967	77	1.1053510000000002	62	1.47387	75	2.1828	109	2.488	133	1.91741	86	1.75917	102	1.47514	81	1.84008	95	1.69774	93	1.95608	111	1.24279	68	2.49513	139	2.10731	109	1.79464	97	2.44801	135	2.00411	112	1.88753	112	2.59793	145	1.83965	109	2.49211	131	1.4264	76	1.80903	88	1.58916
Morus_notabilis_newGene_3792	--	--	0	0	0.091107	2	0	0	0.316271	6	0.224574	4	0.548594	10	0.079221	2	0.180002	4	0.434142	8	0.398338	8	0.11975	3	0.259472	5	0.616583	12	0.375554	8	0.319049	6	0.265602	5	0.772333	15	0.807614	17	0.136051	3	0.518224	11	0.398455	9	0.226653	4	0.238978	5	0
Morus_notabilis_newGene_3795	--	LOC21398208	0	0	0	0	0	0	0	0	0	0	0	0	0	0	0	0	0	0	0	0	0	0	0	0	0	0	0	0	0	0	0	0	0	0	0	0	0	0	0	0	0	0	0	0	0	0	0
Morus_notabilis_newGene_3798	--	--	0	0	0	0	0	0	0	0	0	0	0	0	0	0	0	0	0	0	0	0	0	0	0	0	0	0	0	0	0	0	0	0	0	0	0	0	0	0	0	0	0	0	0	0	0	0	0
Morus_notabilis_newGene_3799	--	LOC21395011	0.9726	8	1.35324	11	0.831342	7	1.15639	9	1.37118	10	0.804745	6	0	0	2.06673	16	1.39312	11	0	0	0.821499	7	1.28369	11	0.339583	3	0.669771	6	0	0	0.803643	7	2.08178	16	0	0	0.710471	6	1.59708	13	0.81613	8	3.00102	22	1.69486	13	0.904462
Morus_notabilis_newGene_380	--	--	0.199277	4	0	0	0.249591	5	1.09684	19	0	0	0.206452	4	1.18768	22	1.01316	18	1.67799	29	0.959422	17	1.35126	24	0.454848	9	0.232904	5	0.387907	8	0.117001	3	0.448612	8	0	0	0	0	0.716342	14	0.177486	4	0.849548	18	0.784756	13	1.13944	19	1.34685
Morus_notabilis_newGene_3801	--	LOC21412567	0	0	0	0	0	0	0.121353	2	0	0	0	0	0.657968	11	0	0	0	0	0	0	0	0	0	0	0	0	0	0	0	0	0	0	0	0	0.128568	3	0	0	0	0	0	0	0	0	0.261474	4	0
Morus_notabilis_newGene_3803	--	--	3.80082	91	3.56334	84	3.07549	72	1.04906	24	1.55425	36	1.32795	30	0.920243	23	1.70829	40	2.18075	51	2.60215	63	1.42186	35	2.59819	64	1.58205	39	2.09903	56	2.29888	54	1.75531	42	1.39104	34	0.810403	22	2.23942	56	1.60506	41	1.31934	37	2.3828	54	1.58366	36	2.52912
Morus_notabilis_newGene_3805	--	LOC21390147	0.039664	1	0.098266	2	0	0	1.10143	17	0.530809	9	0.515849	8	0.427875	7	0.879219	14	0.547185	9	0.59496	10	0.8051	13	0.218183	4	0.082326	2	0	0	0	0	0.358061	6	0.46353	8	0.569887	11	0.316167	6	0.142325	3	0.47464	9	0.314861	5	0.505044	8	0.489807
Morus_notabilis_newGene_381	--	--	0.490552	6	0	0	0.159084	2	1.37664	14	0	0	0.199086	2	0	0	0.413774	5	0	0	0	0	0	0	0	0	0.077932	2	0	0	0	0	0	0	0	0	0.952548	12	0.602268	8	0.472503	6	0	0	0	0	0	0	0
Morus_notabilis_newGene_3812	--	--	9.576375999999998	224	7.6120220000000005	192	8.44479	194	14.706453999999999	385	17.060532000000002	474	12.5081	323	11.4004	307	11.1522	300	10.0178	273	7.51326	199	8.27688	196	8.27454	204	6.91663	188	9.19313	220	6.77043	139	15.538	383	13.855515999999998	363	12.414772000000001	362	10.3343	273	9.58144	274	9.131564999999998	311	11.1714	248	12.123956000000002	287	8.48051
Morus_notabilis_newGene_3815	--	--	2.20589	32	0.73183	12	1.49757	21	2.09869	27	1.66411	21	2.70834	33	1.9807190000000001	30	4.01175	58	3.50728	52	0.961382	13	1.58582	21	2.02535	27	1.64012	22	2.6567250000000002	41	0.824607	11	2.53119	39	2.57158	40	1.30165	19	1.45666	23	1.5356	21	2.32186	35	1.70738	21	2.44823	32	2.41468
Morus_notabilis_newGene_382	--	--	0.385554	4	0	0	0	0	1.51466	15	0.607331	6	0.31307	3	0	0	0.577563	6	0.879599	9	0.474503	5	0.910401	10	0	0	0.042781	1	0	0	0	0	0.293724	3	1.01773	11	0.681826	8	0.692599	8	0.873135	10	0.184235	3	0.513804	5	0.604553	6	0.337022
Morus_notabilis_newGene_3825	--	--	1.1974529999999999	72	0.930141	55	1.9722089999999999	93	14.239	625	9.82814	476	8.881936999999999	454	4.46151	268	6.00221	251	4.948193000000001	213	3.08756	159	1.96965	115	1.66361	82	8.087923999999997	472	6.39627	374	3.5848029999999995	193	6.7980849999999995	281	7.58005	406	11.108681999999998	616	5.303580000000001	290	5.422605999999999	243	5.59444	325	2.09235	109	5.87296	314	3.21131
Morus_notabilis_newGene_3826	--	--	0	0	0	0	0.390567	5	0.708178	9	0.351786	5	0.790768	10	0.524354	7	0.389127	5	0.13189	2	0.629099	8	0	0	0	0	1.79085	24	0.677004	10	0.281284	4	0	0	1.08679	14	1.03952	15	0	0	0.986519	14	0.39735	6	0	0	0.501612	6	0.077825
Morus_notabilis_newGene_383	--	LOC21411134	0.02754	1	0.405864	15	0	0	0.06552	5	0.449202	16	0.358026	13	0.41316499999999995	16	0.363505	14	0.365262	13	0.340486	14	0.19818	8	0.593477	19	0.071281	3	0.062337	3	0.232315	9	0.167024	6	0.330348	12	0.264298	11	0.020772	1	0.455133	18	0.777582	33	0.017866	1	0.348597	12	0.16087500000000002
Morus_notabilis_newGene_3830	--	--	0.338083	6	0.539234	9	0.449264	7	2.59781	40	2.05135	32	0.690911	11	1.12551	19	0.752816	12	0	0	1.13729	19	0.72831	12	0.115451	2	0.295594	5	0.868687	16	0.339433	6	0.561257	9	1.0588	17	1.20305	22	1.36833	23	0.496838	9	0.857067	16	0	0	0.771301	12	0
Morus_notabilis_newGene_3833	--	LOC21409356	0.379522	11	0.568762	16	0.393769	11	0.288654	8	0.493317	13	0.955157	25	0.8683	25	0.451144	13	0.437359	12	0.432064	12	0.216071	6	0.284692	8	0.273626	8	0.264358	8	0.320548	9	0.687955	19	0.90055	25	0.999334	31	0.719122	21	0.310569	9	0.511981	17	0.726161	19	0.487594	13	0.141306
Morus_notabilis_newGene_3834	--	--	0.5538420000000001	8	0	0	0.551188	8	5.41543	71	5.973	82	3.8989730000000002	51	0.609973	11	1.49907	21	0.524678	8	2.7204699999999997	40	1.16309	18	0.314322	5	2.97737	41	1.4735	24	0.596571	9	0	0	1.33331	20	4.26362	67	1.3815	20	2.5973040000000003	32	2.2566230000000003	38	0.281989	6	1.26599	17	0.972324
Morus_notabilis_newGene_3838	--	--	0.999189	19	0.460496	9	0.390136	7	0.291197	6	0.511021	9	0.980897	17	0.558983	11	1.17308	22	1.25618	23	0	0	0.47625	9	1.06558	21	0.572178	11	0.097976	2	0.208578	4	0.472777	9	0	0	2.09514	43	1.6337	32	1.57977	31	1.87439	40	0.264691	5	0.442415	8	0.220463
Morus_notabilis_newGene_3839	--	--	29.5334	482	26.5896	428	49.0522	777	42.6655	658	46.4823	725	33.5836	509	33.4149	562	44.0644	703	39.3657	623	29.8782	491	61.4567	1011	62.9606	1051	33.244	558	18.4521	331	42.8428	680	114.988	1858	77.2662	1259	30.6578	555	31.1075	524	26.1904	450	36.8456	694	61.079	935	41.4305	632	78.3576
Morus_notabilis_newGene_384	--	LOC21411134	3.17458	148	2.70857	125	2.84194	129	3.36309	149	4.08775	182	2.5718	112	4.20299	202	3.33668	153	3.34188	152	3.77786	178	4.23435	199	4.18837	200	2.58697	124	2.76291	142	2.62814	120	2.86406	133	2.93612	137	3.60961	187	5.12506	247	3.56189	175	3.74	202	5.18218	227	3.55804	155	3.45376
Morus_notabilis_newGene_3851	--	--	0.582026	9	0.983409	15	0.960577	15	1.55698	23	1.18558	18	1.00499	15	1.62266	26	1.58093	24	1.98927	30	2.60386	40	0.554469	9	0.791558	13	1.2401	20	0.4201	8	0.734823	11	0.414199	7	1.52889	24	1.70141	29	1.16193	19	0.530695	9	1.17413	21	1.18613	17	0.882329	13	0.983613
Morus_notabilis_newGene_3855	--	--	0.8373160000000001	27	0.436407	14	0.2552	9	0.5978300000000001	20	0.53129	17	0.350091	11	0.805355	28	0.747439	20	0.943213	30	0.53296	19	0.37267300000000003	13	0.5554669999999999	18	0.38430600000000004	13	0.329038	13	0.145193	5	0.27935	10	0.559334	19	0.376255	13	0.829775	29	0.260082	10	0.7548210000000001	27	0.396741	13	0.825678	25	0.7791350000000001
Morus_notabilis_newGene_3864	--	--	0	0	0.136316	4	0.282194	8	0	0	0.067713	2	0	0	0.98552	30	0	0	0	0	0	0	0.135133	4	0	0	0.07501	3	0.108908	4	0	0	0.119048	4	0.4513	14	0.663159	22	0.305397	10	0.250164	8	0	0	0.538138	15	0.506353	14	0.200183
Morus_notabilis_newGene_3865	--	--	0.27017	7	0.170678	5	0.385886	10	0.465179	11	0.393527	10	0.540563	13	0.339887	9	0.12807	4	0	0	0.359051	10	0	0	0.481819	13	0.5755	15	0.170845	5	0.363358	9	0.1929	5	0.234612	6	0.06971	2	0	0	0.184796	5	0.425091	13	0.211807	5	0.373343	9	0.245014
Morus_notabilis_newGene_3866	--	--	0	0	0	0	0	0	0	0	1.98069	12	0	0	0	0	0	0	0	0	0	0	0	0	0	0	0	0	0	0	0	0	0	0	0	0	0	0	0	0	0	0	0	0	0	0	0	0	0
Morus_notabilis_newGene_3867	--	--	0	0	0	0	0.038334	1	0	0	0	0	0.525425	8	0	0	0.414949	6	0	0	0	0	0	0	0	0	0	0	0	0	0	0	0	0	0	0	0	0	1.10018	17	0	0	0	0	0	0	0	0	0
Morus_notabilis_newGene_3868	--	--	0.41079899999999997	25	0.32979499999999995	22	0.346259	22	0.32121	21	0.35125	22	0.249456	16	2.57844	92	2.05285	114	1.56885	96	0.576845	38	1.06805	71	1.01898	68	1.03497	70	0.6586890000000001	47	0.299776	20	0.9028539999999999	50	0.714483	47	1.625	106	0.997138	67	1.58954	107	1.26572	95	0.474806	30	0.8471580000000001	41	0.7973079999999999
Morus_notabilis_newGene_3871	--	--	6.29627	103	8.52649	138	11.1105	177	2.65896	42	3.53746	56	3.661	56	3.77127	64	5.58055	90	4.94866	79	5.78891	96	7.67077	127	14.8408	249	9.97683	168	8.45921	153	11.2358	179	5.72394	93	4.68364	77	3.5389	65	10.2227	173	5.44348	94	6.72851	128	5.96718	92	4.37272	67	11.6959
Morus_notabilis_newGene_3878	--	--	0.705817	15	0.47513799999999995	10	1.53666	30	2.48771	44	2.50344	45	2.64314	48	3.11138	62	3.37509	63	2.59298	49	2.8673729999999997	56	1.8839650000000001	38	0.970894	20	4.94409	97	3.71351	77	5.07319	95	3.01073	57	3.25973	64	3.25638	69	1.46069	31	3.2449440000000003	67	1.86172	41	2.51458	46	5.03938	90	3.33522
Morus_notabilis_newGene_3881	--	--	0.386219	7	0.5543	10	0.295468	5	2.08364	33	1.01986	17	0.669414	11	1.42071	25	2.15247	35	0.954993	16	1.40949	24	1.56246	27	1.14418	20	1.26629	22	1.49849	28	1.96435	32	1.42283	24	1.24246	21	0.583675	11	1.97356	34	0.222345	4	0.527758	11	0.789025	13	1.64293	26	1.81755
Morus_notabilis_newGene_3886	--	--	1.0758	69	0.587309	37	1.3742940000000001	85	1.9813239999999999	118	2.13696	129	2.37614	141	1.94681	128	2.0061	117	1.78276	110	2.19719	138	1.56456	98	1.44375	94	0.912824	59	0.98201	69	0.883054	55	1.51861	96	1.37881	88	2.40397	170	2.1552540000000002	142	2.3759	159	1.5872	115	2.49044	149	2.42286	144	1.3018370000000001
Morus_notabilis_newGene_3891	--	--	4.734122000000001	205	5.73566	237	5.76379	245	9.10003	370	6.627590999999999	285	9.108886000000002	378	8.18218	379	7.35639	317	5.90716	253	6.1433409999999995	277	4.04301	180	4.32189	200	8.72546	389	6.49657	302	7.386741000000001	308	6.28914	276	7.565513000000001	328	8.02778	393	7.62004	351	7.08756	325	7.5944199999999995	389	5.284053999999999	226	5.5171589999999995	232	7.069946000000001
Morus_notabilis_newGene_3895	--	--	0	0	0	0	0	0	0	0	0	0	0	0	0	0	0	0	0	0	0	0	0	0	0	0	0	0	0	0	0	0	0	0	0	0	0	0	0	0	0	0	0	0	0	0	0	0	0
Morus_notabilis_newGene_390	--	--	0.779	10	1.32623	17	1.279	16	7.45872	88	6.45728	77	6.67336	78	4.95011	64	4.13218	51	2.80161	34	6.85025	86	6.19602	78	2.63301	34	3.99034	52	2.32975	32	2.30665	28	4.48343	56	8.06657	101	7.4276	103	4.95827	64	1.77933	24	2.92473	43	3.75981	44	4.79536	56	1.05186
Morus_notabilis_newGene_3902	--	--	0	0	0	0	0	0	0	0	0	0	0	0	0.368609	3	0	0	0	0	0	0	0	0	0	0	0	0	0.103483	1	0	0	0	0	0	0	0	0	0	0	0	0	0	0	0	0	0	0	0
Morus_notabilis_newGene_3904	--	--	0.166402	5	0.649296	17	0.356364	9	1.59997	38	1.43554	35	1.794	42	0.562238	15	0.719641	18	0.89406	22	0.315263	8	0.569421	15	0.284645	8	1.96386	51	1.47081	41	0.833038	21	1.27307	32	1.20408	31	1.57924	44	0.784175	21	0.810062	22	0.722983	21	0.666685	16	0.365106	9	0.599312
Morus_notabilis_newGene_3906	--	--	0.16201100000000002	5	0.146713	5	0.306627	7	1.42679	34	1.59874	33	1.58094	30	0.550072	14	0.6042529999999999	12	0.54139	11	0.450294	12	0.353122	10	0.092447	3	2.00148	48	0.9458169999999999	24	0.649829	17	0.734767	17	1.51479	32	2.2266440000000003	53	0.421402	9	0.8657779999999999	23	0.564179	13	0.391633	9	0.59171	13	0.28991100000000003
Morus_notabilis_newGene_3908	--	--	0.410704	3	0	0	0	0	0.782989	6	0.801613	6	0	0	1.2717	10	0.535042	4	0.367812	3	0	0	0	0	0	0	0	0	0.654358	5	0	0	1.9384	14	0.441123	4	0	0	1.02668	8	0.765101	6	0.603967	5	0	0	0.69644	5	0
Morus_notabilis_newGene_391	--	--	0.945354	45	1.49823	71	1.56048	72	1.86029	84	1.00272	46	0.968377	41	7.48377	363	4.801837000000001	223	3.19326	147	0	0	0.07251	4	0.10303	6	2.2237	109	1.68676	88	0.954369	44	0.6672260000000001	31	0.564224	27	3.80913	201	0.338985	17	0.147726	8	3.09016	170	0.45927	21	0.167293	8	0.04396
Morus_notabilis_newGene_3910	--	LOC112092575	3.11253	58	2.74035	50	3.84161	69	5.36471	94	5.15549	91	5.56452	96	5.87697	112	5.5751	101	4.38575	79	8.54432	159	4.90488	92	5.49802	104	7.12198	135	6.00394	122	5.54057	100	4.54104	83	4.32306	80	3.85581	79	6.40614	122	5.16569	101	7.56791	161	5.17356	90	4.0944	71	7.52739
Morus_notabilis_newGene_3911	--	--	0	0	0.082633	2	0.509368	12	2.04887	45	1.79211	40	0.934254	21	1.02873	25	0.514786	12	0.866055	20	0.548519	13	0.432905	11	0.579801	14	0.629928	15	0.703156	18	0.142478	4	1.38776	32	0.64863	15	0.944797	25	0.806544	20	0.916865	23	0.770696	21	0.241418	6	1.68585	37	0.323446
Morus_notabilis_newGene_3913	--	--	0.146508	3	0	0	0	0	1.5637699999999999	21	0	0	0.210822	4	0.198258	4	0	0	0.102452	2	0.28467	4	0.278948	5	0	0	0	0	0.10653	2	0.313115	5	0.27005	3	0.974534	12	0.414823	7	0	0	0.177925	2	0.503362	10	0	0	0.104584	2	0.211188
Morus_notabilis_newGene_3917	--	--	0	0	0	0	0	0	0	0	0	0	0	0	0	0	0	0	0	0	0	0	0	0	0	0	0	0	0	0	0	0	0	0	0	0	0.106802	2	0	0	0	0	0	0	0	0	0	0	0
Morus_notabilis_newGene_3922	--	--	0.296431	6	0	0	0.248496	5	0	0	0.347989	7	0.221754	4	0.695633	14	0.355748	7	0	0	0.764337	15	0.306355	6	0.470582	9	1.33643	26	1.52006	31	1.49504	27	0.183919	4	0.181088	4	0.43614	9	0.314174	6	0.455483	9	0	0	0	0	0.18793	4	0.50961
Morus_notabilis_newGene_3929	--	LOC21397482	0.7939050000000001	69	1.00275	93	1.6181670000000004	100	2.76368	195	2.07462	164	2.66924	182	1.42083	127	2.3925959999999997	148	2.06093	131	2.52167	187	1.65683	134	1.4544	103	1.7898249999999998	107	1.63003	119	1.95497	107	2.3576	170	2.59271	173	2.71381	219	2.08839	137	2.1683	151	2.12794	169	1.2399	94	1.53965	139	1.8505260000000001
Morus_notabilis_newGene_3930	--	--	3.56839	96	4.09211	118	3.13744	109	9.92364	334	7.6225819999999995	268	7.62157	198	10.0606	350	7.97929	280	6.9134459999999995	252	7.55665	248	9.341774000000001	313	4.26358	162	5.072005999999999	186	5.16256	204	3.64698	131	7.95558	272	8.00243	281	8.77811	342	7.36132	268	6.98232	210	6.37674	267	7.58508	237	8.80663	289	4.86376
Morus_notabilis_newGene_3932	--	--	1.49136	110	1.5062	106	1.42319	100	3.97073	267	3.40468	227	1.76877	122	2.82092	213	2.8415459999999997	202	3.33531	230	2.38485	168	2.42932	144	1.1878	91	2.5579549999999998	193	2.35556	192	2.21069	155	2.78475	206	3.4518180000000003	229	3.50967	271	2.9027969999999996	186	3.0429549999999996	213	3.89674	333	1.25627	85	2.66308	182	1.88026
Morus_notabilis_newGene_3933	--	--	0	0	0	0	0	0	0	0	0.630529	31	0.896737	47	0	0	0	0	0	0	0	0	0	0	0	0	0	0	0.41122800000000004	25	0	0	0.179764	10	0	0	0.135196	9	0	0	0.85372	47	0.022976	3	0	0	0	0	0
Morus_notabilis_newGene_3938	--	--	0.70222	5	2.01247	12	1.49446	9	4.45208	25	1.47167	9	2.19578	13	1.17132	8	0.923576	6	0.684967	4	1.14989	7	1.24253	8	0.989212	6	1.22391	8	2.33584	16	1.44615	9	2.26401	14	1.74733	11	0	0	1.81988	12	0.822751	6	1.3405	10	1.06764	6	0	0	0
Morus_notabilis_newGene_3939	--	--	3.2186160000000004	89	2.79468	82	2.8500769999999997	77	6.5741320000000005	241	5.80278	205	4.53198	166	5.54021	160	5.60722	174	5.7542	149	3.17622	90	3.49447	91	3.78024	136	3.19663	110	3.3885769999999997	115	2.12338	65	4.91921	156	4.88098	163	4.95623	213	2.93084	117	3.73699	142	4.99465	209	3.05903	94	4.005402999999999	112	3.15898
Morus_notabilis_newGene_3940	--	--	2.0693	18	7.15752	60	2.74152	23	4.47726	36	3.01938	25	3.2178	26	6.56141	58	5.76863	47	2.93758	25	8.87119	75	8.04322	69	4.37009	38	6.7946	60	4.12474	39	5.13448	43	6.90379	58	4.32089	37	3.80206	36	3.47617	32	3.9928	35	4.86971	48	7.90519	62	9.26876	73	8.0302
Morus_notabilis_newGene_3942	--	--	3.55077	63	3.4018249999999997	58	3.34455	55	1.7181479999999998	34	2.61882	45	1.68075	33	1.90629	35	1.3720080000000001	27	0.536169	12	1.53302	28	1.3601260000000002	26	1.90656	35	2.03229	36	2.6714	52	2.30636	47	2.08625	36	2.39129	44	1.66762	34	1.50046	27	1.5782040000000002	29	1.48543	33	2.28276	44	1.6288529999999999	31	3.4623
Morus_notabilis_newGene_3945	--	--	0	0	1.27969	13	0.153797	2	0.257474	3	0	0	0	0	1.06376	11	0	0	0.920544	9	1.19455	12	0.881238	9	0	0	4.09951	42	5.04528	55	6.65665	65	0.281519	3	0.239725	3	0	0	0.160808	2	0.161072	2	0.08795	2	0.107453	1	0.125905	2	0
Morus_notabilis_newGene_3946	--	--	0.861406	46	0.767574	39	1.02981	52	1.28725	63	1.3502830000000001	66	1.24925	58	1.12475	58	1.04512	52	0.613878	32	0.550232	29	1.05376	53	0.850577	45	0.928284	50	0.548372	32	0.899405	45	1.17325	61	1.6557	85	1.0243	58	1.17913	62	0.879775	49	0.625081	37	1.12499	55	0.864233	42	1.08506
Morus_notabilis_newGene_3947	--	LOC112094340	3.10294	115	4.8671	171	5.59011	196	11.772219999999999	400	9.85883	337	9.67377	314	13.8219	503	10.2814	352	10.7861	368	6.97876	248	7.555468000000001	270	8.17352	288	5.0831599999999995	185	3.64879	140	2.93786	105	12.5376	449	10.9611	385	8.07923	326	7.4244699999999995	278	6.64443	240	7.967598000000001	319	13.4225	435	10.8092	349	11.4188
Morus_notabilis_newGene_3954	--	LOC21411363	25.3394	698	46.0303	1251	39.4717	1056	11.9267	311	5.47488	145	20.2102	518	4.91209	140	4.853	131	5.50611	148	6.69902	186	5.83527	163	3.38773	96	4.53179	129	10.9558	332	12.0266	323	1.76897	49	2.6217	73	5.66025	174	22.1675	631	16.8427	489	7.99758	255	9.92257	257	17.7961	459	7.51569
Morus_notabilis_newGene_3955	--	--	1.80068	88	2.1224	104	2.26193	107	3.87518	190	3.71035	175	3.06107	144	3.83212	202	4.64643	226	3.7511279999999996	180	3.44532	170	2.94119	150	2.51877	139	2.95707	150	2.71968	149	2.61245	131	2.12199	88	3.2947629999999997	167	3.22162	181	3.58052	176	2.5337	134	3.46017	202	2.19587	108	3.0546249999999997	148	2.7932759999999996
Morus_notabilis_newGene_3957	--	--	0	0	0	0	0	0	0	0	0	0	0.232776	2	0	0	0	0	0.085624	1	0	0	0.13606	2	0	0	0	0	0	0	0	0	0	0	0	0	0	0	0.135605	2	0	0	0	0	0	0	0	0	0.070859
Morus_notabilis_newGene_3962	--	LOC21389096	0.499813	5	0	0	0.246216	3	0.620189	6	0.881897	8	0.579227	6	0.315701	4	0.525242	5	1.55342	15	0.637935	6	0.644098	7	0	0	0.098475	1	0	0	0	0	0.562999	6	0.431213	4	0.200543	3	0.41135	4	1.2312	13	0.972856	11	0.542829	5	0	0	0.692882
Morus_notabilis_newGene_3966	--	--	1.34511	22	1.18066	19	1.3877730000000001	23	0.412512	7	1.4428	23	1.23145	18	2.52991	43	2.70218	43	2.95131	46	0.998196	17	0.78489	13	1.30727	22	2.1476680000000004	36	1.81685	33	1.19036	20	2.178	36	1.74547	28	0.896701	17	1.85056	31	0.795224	14	2.33868	43	2.15854	33	1.51643	23	2.3381939999999997
Morus_notabilis_newGene_3970	--	LOC21397621	13.924784999999998	206	20.2567	297	13.3414	193	6.27222	88	9.86376	140	9.96651	138	11.254710000000001	170	9.17272	133	7.912364999999999	113	10.7616	160	12.114362999999999	181	16.4363	247	13.044	198	12.9396	211	16.2994	235	9.4659	140	7.9849	118	8.57144	141	11.1263	171	15.041	234	13.721578000000001	235	19.9926	277	12.5485	173	22.7393
Morus_notabilis_newGene_3971	--	--	0.484242	16	0.6767190000000001	20	0.399135	13	0.46308099999999996	14	0.508078	16	0.380962	11	0.277036	9	0.896887	23	1.1473149999999999	34	0.589585	18	0.324489	11	0.515995	17	0.569433	16	0.275835	11	0.23584	8	0.474468	15	0.792825	25	0.7624190000000001	27	0.450627	14	0.49124999999999996	16	0.361401	13	0.303098	9	0.665348	17	0.514807
Morus_notabilis_newGene_3972	--	--	1.3518189999999999	43	1.1842860000000002	37	1.1709	36	1.33	40	1.2370670000000001	37	0.581643	18	3.18614	102	0.973023	30	2.1892	67	1.7683149999999999	57	0.819021	27	0.484205	17	0.9038999999999999	29	0.24471	10	0.398937	13	0.801153	25	1.27723	41	1.29066	46	0.8186779999999999	27	1.03713	34	1.21261	44	0.818378	25	0.894393	27	0.8250759999999999
Morus_notabilis_newGene_3977	--	--	1.4505	21	1.93659	26	0.8046070000000001	11	1.33461	18	2.23898	30	3.48104	44	1.11427	16	0.575705	8	1.5899100000000002	24	1.3958819999999998	20	0.8321540000000001	12	0.930121	14	1.95412	28	1.25679	19	1.55375	22	2.67215	37	1.1621	17	2.7879590000000003	43	1.9998340000000001	29	1.00103	15	2.31944	37	1.24533	17	0.577643	9	0.857986
Morus_notabilis_newGene_3978	--	--	0.307376	9	0.273986	8	0.120195	4	0.770834	20	0.79834	21	0.920753	23	0.375104	11	0.434743	12	0.315484	9	0.429932	12	0.416073	12	0.086	3	0.252729	7	0.055073	2	0.235235	7	0.471577	13	1.06719	28	1.15166	34	0.611792	17	0.76019	22	0.687023	21	0.185046	5	0.304472	8	0.412848
Morus_notabilis_newGene_3979	--	--	0.799044	19	0.830557	19	0.828427	19	1.15982	26	2.14183	48	2.25671	49	0.416489	10	0.691576	16	0.926152	21	0.496582	12	0.431065	11	0.417045	10	1.27942	31	0.9515720000000001	24	1.08041	25	1.85203	43	1.43959	34	2.32122	60	1.14895	28	1.37022	34	1.65072	44	0	0	0.887474	20	0.242316
Morus_notabilis_newGene_3980	--	--	0.910931	18	0.544083	8	1.8666	35	4.59905	77	4.06431	72	2.12195	36	5.59908	99	3.1804159999999997	56	2.33544	40	0.632225	13	3.13206	54	0.578412	8	10.0066	176	6.574	121	3.9700610000000003	64	5.7382	95	3.69007	61	2.8583160000000003	54	0.847776	18	1.1633580000000001	22	1.90395	41	3.28283	54	1.58361	26	0.594438
Morus_notabilis_newGene_3981	--	--	0.120972	2	0	0	0	0	0.71633	11	1.13593	17	0.199747	3	1.54319	24	0.2277	4	1.85327	27	0.216598	4	0.313471	5	0	0	1.67214	26	1.29957	22	1.08945	16	0.809941	12	1.26182	19	1.23408	21	1.13298	18	0	0	0.328996	6	0.47313	7	0.68416	10	0.316673
Morus_notabilis_newGene_3985	--	--	0.040674	2	0.5866	30	0	0	0	0	0.038718	2	0.049512	2	0.191838	10	0.081853	4	0	0	0	0	0.027143	2	0.08022	5	0	0	0.034381	2	0.077497	4	0	0	0	0	0.163053	9	0	0	0.253176	13	0.025937	2	0	0	0.110758	6	0
Morus_notabilis_newGene_3987	--	--	2.13678	42	2.2903	44	2.79284	53	2.5661	48	3.53483	66	3.4097	62	1.54492	31	2.31007	44	2.43375	46	3.07056	61	1.74411	35	3.4264	69	6.18621	124	4.90057	105	7.62956	145	3.69886	72	3.73406	73	2.6223	57	4.72235	95	4.2434	87	4.88185	110	5.19313	95	4.0358	74	4.51508
Morus_notabilis_newGene_3988	--	--	10.3113	575	7.99116	440	9.25198	501	2.20316	117	3.52062	188	4.12324	214	5.34944	307	9.63766	526	5.96855	323	5.40061	303	10.7292	603	11.5493	659	11.495	659	12.6459	775	12.1733	660	3.44025	190	4.52753	252	6.70405	415	2.95403	170	1.47317	87	3.77348	243	7.22713	378	5.35062	279	3.99616
Morus_notabilis_newGene_3990	--	--	2.98334	27	5.05291	45	1.74035	16	3.84078	33	3.41854	30	5.05651	42	4.76859	44	4.60141	41	4.40309	38	5.15266	47	1.66108	15	6.49774	60	8.36021	77	5.62193	55	8.99899	78	4.06541	36	3.69898	33	5.13646	51	2.9146	27	5.97802	56	4.61783	48	6.03611	51	5.99929	50	5.60929
Morus_notabilis_newGene_3994	--	LOC21388788	0	0	0	0	0	0	0	0	0	0	0	0	0	0	0	0	0	0	0.068505	2	0	0	0	0	0	0	0	0	0	0	0	0	0	0	0.110369	2	0	0	0.463684	8	0.279104	6	0	0	0	0	0
Morus_notabilis_newGene_3998	--	LOC21394821	0.675395	14	1.79514	37	1.49481	30	0.143485	3	0.122141	3	0.785069	16	0.487729	11	0.164835	4	0.117214	3	0.083702	2	0	0	0.038951	1	0.170494	4	0.85772	20	0.45365	10	0	0	0.28435	6	0.832139	19	0.870836	19	0.217075	5	0.023865	1	0	0	0.200976	4	0
Morus_notabilis_newGene_40	--	LOC21408541	0	0	0	0	0	0	0	0	0.228592	4	0	0	0	0	0	0	0	0	0	0	0	0	0	0	0	0	0	0	0	0	0	0	0	0	0	0	0	0	0	0	0.292268	6	0.214225	4	0	0	0
Morus_notabilis_newGene_4000	--	--	1.72206	23	2.70108	36	1.72707	23	2.57509	33	3.39853	44	1.50285	19	2.97475	41	4.71918	62	3.79012	49	6.65866	90	6.67555	90	4.31019	59	1.72064	24	2.18452	32	2.4621	32	1.51073	20	1.28854	18	2.49374	37	5.4085	75	4.57902	65	6.07955	94	2.64698	34	5.94783	74	7.14679
Morus_notabilis_newGene_4002	--	--	0	0	0	0	0	0	25.2953	170	28.6766	194	5.53667	37	1.60896	12	3.94598	28	2.11484	15	2.78009	20	5.18827	38	1.92168	14	1.87104	14	2.16263	17	1.24972	9	6.07855	43	6.21694	44	2.09672	17	1.26383	10	1.29458	10	2.12907	18	0.431739	3	1.59225	11	2.62203
Morus_notabilis_newGene_4003	--	--	0.989489	18	1.08435	20	0.734593	13	0.811589	14	1.20586	21	1.55083	26	1.34626	25	0.839389	15	0.847193	15	0.774324	14	0.66107	12	0.436246	8	2.22185	41	0.910587	18	0.714135	13	0.432307	8	0.647686	12	1.18659	24	1.84526	34	1.52634	29	1.278	27	0.189798	4	0.966838	16	0.81818
Morus_notabilis_newGene_4004	--	--	0	0	0.437835	6	0.44874	6	0.252803	3	0.754085	9	0.042188	1	3.0591	39	1.31133	16	0.627576	8	0.186534	3	0.243812	4	0	0	3.48862	45	1.77026	24	5.08998	62	0.232297	3	0.709906	9	0.704081	10	0	0	0.521871	7	0.884602	13	0.171184	2	0.094303	2	0.136503
Morus_notabilis_newGene_4007	--	LOC109342419	2.55915	85	1.12689	42	1.80034	60	12.5331	397	8.69393	313	5.04977	167	3.79379	130	4.9814	202	3.00591	131	4.69442	157	7.00215	223	3.1292839999999997	99	0.995928	35	2.65972	85	1.6458689999999998	57	11.127801999999999	412	12.1168	401	6.55687	268	4.03458	150	3.77293	141	5.25707	173	3.43369	125	4.15611	147	2.96251
Morus_notabilis_newGene_4009	--	--	0.350391	3	0.727957	7	1.77505	16	1.54503	12	1.30675	10	1.92276	12	0.9303300000000001	8	2.23955	15	0.79403	8	0.263479	3	0.847799	8	0.80389	8	1.17948	12	2.77122	25	1.71313	16	6.61584	57	9.100508999999999	67	3.39517	35	1.07202	8	1.59745	12	0.905895	10	1.9557250000000002	14	0	0	1.3370149999999998
Morus_notabilis_newGene_4011	--	LOC112090857	0	0	0	0	0	0	1.08441	13	1.35741	16	1.12658	13	0	0	1.74387	21	0.733546	9	0.15394	2	0	0	0	0	0	0	0	0	0	0	0	0	0	0	0.360112	5	0	0	0	0	0.296022	5	0	0	0	0	0
Morus_notabilis_newGene_4013	--	LOC21403553	0.992625	58	0.38540599999999997	22	0.676158	38	5.06806	277	4.210680999999999	212	3.49674	191	8.35538	464	2.67039	149	2.5337440000000004	141	0.504884	31	2.01561	96	1.3616489999999999	79	1.06591	65	1.14333	73	0.611139	35	3.15267	180	2.90591	167	6.61934	406	1.81814	109	1.74913	103	3.19986	173	1.28563	71	1.22641	55	0.546728
Morus_notabilis_newGene_4024	--	--	0	0	0	0	0	0	0.179409	4	0	0	0.440268	10	0.920666	23	0.241913	6	0.418329	10	1.38774	33	1.97087	47	1.05659	26	1.5508	38	0.691725	18	0.343999	8	0	0	0	0	0.176199	5	2.09074	51	5.43583	132	9.140153999999999	247	0.398316	9	1.41443	32	4.88301
Morus_notabilis_newGene_4028	--	LOC112092203	0.084095	4	0	0	0.128445	5	0.246355	10	0.095468	4	0.066674	3	0.036115	2	0.182581	8	0	0	0.123069	5	0.058729	3	0.063358	3	0.282354	12	0.156012	7	0	0	0	0	0.092181	4	0.184263	9	0.085026	4	0.125091	6	0.08937	5	0.18068	7	0.136458	6	0.166859
Morus_notabilis_newGene_4039	--	LOC21391530	96.1055	3901	46.8958	1897	67.8672	2529	133.268	4776	131.86	4809	99.39300399999999	3454	74.036	2962	70.133	2836	75.4209	3060	47.5278	1826	52.905	1969	59.533170999999996	2366	16.136065000000002	572	20.3898	861	14.5529	579	152.86570799999998	5904	132.948	5009	108.824	4534	63.91	2473	58.8851	2463	58.267993000000004	2472	79.4802	2850	50.9842	1747	72.647
Morus_notabilis_newGene_4042	--	LOC112093953	0.631807	5	0	0	0	0	1.29066	9	1.12866	8	0.656505	5	0	0	0.406454	3	0	0	0	0	0	0	0	0	0	0	0.523847	4	0	0	0.384086	3	1.35387	10	0.746743	6	0.118795	1	0.327462	3	0.214235	2	0.591683	4	0.23442	2	0
Morus_notabilis_newGene_4044	--	--	0	0	0.35844	7	0.458326	9	0.930659	17	0.632081	12	0.80798	14	1.23139	24	0.588118	11	1.31061	24	0	0	0.248317	5	0	0	0.44715	9	0.169219	4	0.453871	9	0.6728	13	0.545614	10	0.663454	14	0.238894	5	0.238551	5	0.370769	8	0.795583	14	0	0	0
Morus_notabilis_newGene_4050	--	--	2.04705	45	1.05588	23	1.57533	34	10.4479	217	11.9221	250	7.80965	159	6.50257	147	5.41052	116	5.82214	124	7.4848	165	6.14761	136	3.47069	78	4.11062	93	3.55212	86	2.07019	45	6.43466	140	7.45467	163	8.92247	217	5.28829	120	6.3523	147	7.91428	200	4.64613	96	6.86224	141	2.84203
Morus_notabilis_newGene_4051	--	--	1.29268	42	1.22756	39	1.55225	49	1.0915	34	1.06494	33	0.940628	29	1.39389	47	0.861071	28	1.19418	38	0.428201	14	0.84331	28	1.02294	34	1.01913	34	1.23012	44	0.945622	30	1.21909	39	0.947719	31	0.96043	35	1.3769	46	1.10892	38	1.23436	46	1.18174	36	1.1401	35	1.60669
Morus_notabilis_newGene_4056	--	LOC21389649	0.387369	6	0.423062	6	0	0	0.75766	10	0.687504	9	0.390002	5	0.512958	7	1.22553	16	1.60839	21	0.367814	5	0.9277960000000001	12	0.580433	8	0.254334	4	0	0	0	0	0.946995	11	0.669876	9	0.89263	13	0.609126	9	0.225678	4	0.333919	6	0.150876	2	0.8077	10	0.274207
Morus_notabilis_newGene_4063	--	--	0	0	0.639549	10	0	0	0.208737	3	0	0	0.398904	6	0	0	0.868624	13	0.7598	12	0.455338	7	0.581162	9	0.368665	6	0.143384	3	0	0	0	0	0.177628	3	0.499398	8	0.052618	1	0.110595	2	0	0	0.186655	4	0.232488	4	0.403225	6	0.458214
Morus_notabilis_newGene_4066	--	--	0.471862	20	0	0	0.46780200000000005	19	3.84851	144	2.78083	105	1.22111	46	3.2607630000000003	132	5.05329	195	5.21088	199	1.52555	61	12.4476	493	2.5496	103	2.16702	88	1.1529500000000001	50	1.33502	51	8.03907	314	4.9558219999999995	195	3.4065600000000003	149	1.81706	75	1.90172	79	1.3703699999999999	63	2.40394	90	3.60435	134	0.897537
Morus_notabilis_newGene_4070	--	--	0.108414	4	0.228418	8	0.104565	4	0.710936	21	0.297636	9	0.588729	18	0.532923	18	0.371421	12	0.199515	7	0.942944	30	0.475439	15	0.382405	13	0.512182	17	0.195324	7	0.367406	12	0.916404	29	0.701388	22	0.379268	14	0.416906	14	1.0949	36	0.904904	33	0.288101	9	0.529901	16	1.1478
Morus_notabilis_newGene_4073	--	--	0.562302	14	0	0	1.15218	27	3.56239	81	2.33328	54	2.13165	48	1.18738	30	1.56405	37	1.51697	36	1.2684	31	1.18764	29	0.445512	11	1.14703	29	2.2422	60	1.92	45	2.52841	61	1.9717	48	2.00112	54	1.42763	36	1.51557	39	1.23699	35	1.1982	27	1.16977	27	1.55799
Morus_notabilis_newGene_4079	--	--	0	0	0	0	0	0	0	0	0.108472	2	0	0	0.562868	11	0	0	0	0	0	0	0	0	0.093032	2	0.123082	3	0.109377	3	0.184632	4	0.055359	2	0	0	0	0	0.142806	3	0.094969	2	0	0	0.182053	4	0	0	0
Morus_notabilis_newGene_4082	--	--	0	0	0	0	0	0	0	0	0	0	0.664496	11	0.334213	6	0.504859	9	0	0	0	0	0	0	0	0	0.138671	3	0	0	0	0	0	0	0.173739	3	0	0	0	0	0.333049	6	0.373773	8	0	0	0.091305	2	0
Morus_notabilis_newGene_4088	--	--	1.33724	24	2.06343	37	0.96597	17	1.23721	21	0.798327	14	0.888695	15	0.771294	15	0.67751	12	0.739065	13	0	0	0.454411	9	0.541991	10	0.903752	17	1.41907	29	1.69486	30	2.27528	41	1.98941	36	1.65484	33	0.429623	8	1.11533	22	1.07394	23	1.11712	19	0.234404	4	0.882826
Morus_notabilis_newGene_4090	--	--	0.220276	3	0	0	0.402792	6	0.571083	8	0.879854	12	0.879546	11	0.840837	12	1.00631	13	0.822113	11	0.574155	8	0.412041	6	0.517105	7	0.388421	6	0.631106	10	0.488028	7	0.44196	6	0.995504	14	0.68842	11	0.569996	8	0.612806	9	0.153113	3	0.733723	10	0.273818	4	0.584678
Morus_notabilis_newGene_4092	--	--	0	0	2.17587	172	0.251846	20	0.025947	3	0	0	0	0	0.02136	2	0	0	0.025285	3	0	0	0	0	0	0	0	0	0	0	0.079237	7	0	0	0	0	0.065895	6	0	0	0.032701	3	0.03768	4	0	0	0	0	0
Morus_notabilis_newGene_4094	--	LOC21392887	2.27724	32	3.71958	52	2.5377	35	1.17238	16	0.323183	5	0.332524	5	1.12646	17	2.09565	29	0.062074	1	1.80552	26	1.52815	22	4.4989	65	6.74177	97	4.65318	72	2.14395	30	1.26407	18	0.162019	3	0.084229	2	0.993545	15	2.26875	34	3.05511	50	4.7677	63	2.49658	33	5.78752
Morus_notabilis_newGene_4098	--	--	0.22969	18	0.281456	20	0.795577	20	3.1015	212	1.6972509999999998	121	2.97243	193	0.7062809999999999	54	1.4383759999999999	109	0.905451	61	1.86025	143	1.3674330000000001	99	1.6661439999999998	118	1.6944	104	0.62313	48	0.6557780000000001	27	1.6874	129	2.21035	153	1.98629	136	2.4565200000000003	186	1.48145	128	2.3417670000000004	205	1.49989	93	1.48015	92	1.92175
Morus_notabilis_newGene_41	--	LOC21408541	0.150788	6	0.180213	7	0.152786	6	0.067666	3	0.346251	13	0.167871	7	0.096339	4	0.051228	2	0.050423	2	0	0	0	0	0	0	0	0	0.152609	7	0	0	0.17166	7	0.167865	7	0.13662	6	0.098882	4	0	0	0	0	0.075547	3	0	0	0.100292
Morus_notabilis_newGene_4101	--	LOC115708340	4.42649	194	7.69787	333	7.83359	333	5.93539	246	5.77212	242	5.19196	212	5.86866	265	5.75028	247	6.52302	278	11.923	526	8.64511	382	9.19752	413	3.57682	161	4.09986	198	6.81141	290	4.5218	197	5.84081	256	5.80866	283	4.71858	214	4.36346	202	5.42812	275	6.23509	257	8.69186	356	9.96691
Morus_notabilis_newGene_4104	--	--	26.8749	1750	188.424	12104	48.7041	3080	15.4912	954	9.70966	605	15.1378	917	124.353	8342	81.3344	5184	97.9771	6192	19.9137	1307	10.484	689	9.29032	620	39.3917	2637	31.927	2287	33.5682	2126	9.84216	635	15.4425	1005	22.6185	1635	9.07096	611	13.5416	929	20.0488	1508	7.7428	474	9.45766	576	6.22026
Morus_notabilis_newGene_4105	--	--	0.6270519999999999	34	0.630867	32	1.99468	86	7.87883	314	8.32806	365	3.8460870000000003	190	1.96283	101	1.7355570000000002	83	1.9393	98	2.05843	126	4.0054	248	1.27307	79	5.01673	181	3.2152789999999998	132	2.0865739999999997	89	8.03329	380	8.152747000000002	353	4.63773	265	1.62887	106	1.99269	105	3.19807	155	2.3857559999999998	126	3.04049	182	2.22247
Morus_notabilis_newGene_4106	--	--	0.07811	5	0.179765	10	0.213357	12	0.934156	48	0.626205	33	0.333085	17	0.151006	9	0.150352	8	0.30335	16	0.20617	12	0.037173	3	0	0	0.690062	33	0.581684	34	0.322605	17	0.229444	13	0.272053	15	0.260718	16	0.310939	18	0.379572	22	0.24335	16	0.072617	4	0.352082	18	0.085226
Morus_notabilis_newGene_4107	--	--	4.35611	30	4.65249	31	4.15611	27	4.2002369999999996	27	5.71429	36	5.34225	34	4.07227	28	4.30445	28	5.80397	38	4.49278	30	6.0961	41	6.73787	46	3.21697	22	3.96786	29	5.591240999999999	37	4.74464	32	6.13752	42	3.72369	28	4.19623	30	4.61513	33	7.84368	61	8.76615	55	4.4601	28	6.23427
Morus_notabilis_newGene_4109	--	--	109.883	3248	98.94248400000001	2852	133.293	3821	77.88744700000001	2135	81.44462800000001	2103	75.5446	2010	98.9707	3008	78.3763	2266	104.042	2984	68.4464	2039	87.945	2603	116.27	3520	52.8286	1563	51.7678	1638	50.6307	1417	121.742	3557	112.039	3309	80.54401399999999	2634	77.1936	2336	59.2588	1819	69.64906500000001	2315	120.763	3353	51.433	1420	71.729
Morus_notabilis_newGene_411	--	--	0	0	0	0	0	0	0	0	0.266803	6	0	0	0	0	0	0	0	0	0	0	0.031556	1	0	0	0	0	0	0	0	0	0.057896	2	0	0	0.123996	3	0	0	0.523622	12	0	0	0	0	0.165266	4	0.097819
Morus_notabilis_newGene_4112	--	--	0	0	0	0	0	0	0.25857	3	0	0	0	0	0	0	0	0	0.251969	3	0	0	0.242426	3	0	0	0	0	0	0	0	0	0.469762	4	0	0	0	0	0.114396	1	0.116107	1	0	0	0.43838	4	0	0	0
Morus_notabilis_newGene_4114	--	--	0.290209	8	0.971477	25	0.371435	10	0.772186	19	0.306208	8	0.598331	15	0.323247	9	0.275334	7	0.690543	18	0.370442	10	0.090147	3	0.26172	7	0.439434	12	0.343288	10	0.326617	9	0.297684	8	0.193799	5	0.385088	11	0.751789	20	0.495458	14	0.334579	10	0.644579	16	0.811793	20	0.705747
Morus_notabilis_newGene_4116	--	--	414.837	3121	124.468	925	437.229	3195	7.47398	54	23.2134	167	18.6787	131	3.75976	30	1.76154	13	0.933786	7	2.60871	20	0.701701	6	0.365111	3	1084.45	8390	827.787	6852	630.451	4614	83.3346	622	42.7374	322	37.6918	315	2.01793	16	2.81222	23	3.70879	33	54.9837	389	1.79364	13	1.34652
Morus_notabilis_newGene_412	--	--	0	0	0	0	0.372933	3	0.03903	1	0.505955	3	0	0	0.507377	4	0	0	0	0	0	0	0	0	0	0	0.28197	2	0.346328	3	0.3959	3	0.242154	2	0	0	0.455544	4	0.462826	3	0.069576	1	0.192088	2	0	0	0.149628	1	0.161176
Morus_notabilis_newGene_4120	--	--	1.76996	17	0.426218	5	1.46656	14	2.04139	19	2.81495	26	2.35355	21	3.08434	31	3.70848	35	4.93888	46	2.90826	28	2.28214	22	1.28737	13	1.83997	18	1.43543	16	0.324286	4	3.36027	32	2.08353	20	1.69233	18	3.20543	32	3.81635	39	2.03699	23	1.65602	15	1.67144	15	2.57186
Morus_notabilis_newGene_4123	--	--	2.38693	46	4.70814	89	7.75432	143	2.94417	53	1.79265	33	3.65507	65	1.47822	29	1.56676	30	0.90419	17	0.81019	16	1.13299	22	1.54967	31	6.4684	127	3.34978	70	6.97097	129	1.07686	21	1.51385	29	1.45925	31	1.06805	21	0.923738	19	2.97638	66	3.63034	65	8.71937	155	2.66401
Morus_notabilis_newGene_4125	--	--	0.144431	3	0	0	0.257578	6	0	0	0	0	0	0	0	0	0	0	0	0	0	0	0	0	0	0	0.976117	21	0.538438	12	0.759559	15	0	0	0	0	0	0	0	0	0	0	0	0	0	0	0	0	0
Morus_notabilis_newGene_4126	--	--	0.331586	12	0.056392	2	0.739711	26	0.180713	6	0.087314	3	0.181387	6	0	0	0	0	0	0	0	0	0	0	0	0	1.00668	37	1.34839	52	0.95995	33	0.055569	2	0.08612	4	0.076658	3	0	0	0	0	0	0	0	0	0	0	0
Morus_notabilis_newGene_4127	--	--	9.08065	251	7.95248	239	7.7585560000000005	230	9.63137	274	9.76565	292	6.69767	188	11.6129	372	9.2755	275	9.0623	264	8.12095	244	7.19314	224	7.16209	223	8.70234	271	7.43304	249	7.67898	234	7.741918999999999	232	8.055062999999999	242	7.71322	263	9.294993999999999	288	7.11344	228	7.36075	257	6.86076	195	8.53281	243	9.012865999999999
Morus_notabilis_newGene_4130	--	--	0	0	0	0	0	0	0	0	0	0	0.176035	2	0	0	0	0	0	0	0	0	0	0	0	0	0	0	0	0	0	0	0	0	0	0	0	0	0	0	0	0	0	0	0	0	0	0	0
Morus_notabilis_newGene_4138	--	LOC21388573	0.416975	10	0.368755	9	0.904085	20	0.096332	3	0	0	0.195526	5	0.222491	7	0.592338	14	0.6123730000000001	14	0.8308200000000001	20	0.265497	7	0.42145099999999996	11	0	0	0.040423	2	0.255515	8	0	0	0.102372	3	0.283891	8	0.430218	11	0.429806	11	0.700369	18	0.396135	8	1.03208	17	0.270292
Morus_notabilis_newGene_414	--	LOC112094748	3.15114	118	3.11816	115	3.28869	120	13.5998	480	11.1469	398	7.66985	266	16.9178	650	13.3514	488	14.5374	527	2.02166	76	10.5608	398	8.76109	335	4.69175	180	2.73931	113	2.44205	89	11.9049	440	9.9823	372	11.7455	487	15.1481	584	12.1758	479	13.8477	597	13.5827	476	9.28659	324	13.1775
Morus_notabilis_newGene_4143	--	--	2.99753	52	2.96992	51	3.44015	58	4.76358	78	4.09168	68	4.61769	74	8.72756	155	5.50771	93	5.48357	92	4.05918	71	3.08559	54	2.51274	45	4.08659	73	2.62641	50	2.33539	39	3.59545	62	3.92865	68	3.02409	58	4.89566	87	4.56775	83	3.98723	79	2.25834	37	3.92308	63	2.13644
Morus_notabilis_newGene_4145	--	--	2.5694	49	1.66972	32	3.14566	59	3.77907	68	4.27023	78	2.88707	51	3.28414	65	3.59856	67	4.66967	87	2.57326	50	2.55063	49	2.49119	49	3.29286	65	2.36246	50	1.55637	29	4.66367	88	4.08336	78	3.41058	72	3.31585	66	4.66943	94	3.76528	83	2.44289	44	3.00107	54	3.41416
Morus_notabilis_newGene_4146	--	--	4.891	113	3.79137	86	5.42136	121	12.1091	258	8.73583	192	7.87248	166	6.79305	161	9.02932	192	7.23652	156	6.29368	146	6.44105	150	6.09296	144	5.55812	132	5.86177	139	6.13035	134	12.966	277	12.3098	283	8.09321	207	7.37424	176	7.22813	165	9.52432	237	6.99714	142	7.25612	156	8.894649999999999
Morus_notabilis_newGene_4152	--	--	0.282923	2	0.430069	4	0.14565	2	1.13646	8	0.147975	2	0.236315	2	0.656214	5	0.574171	4	0.284633	2	1.18271	9	0.392555	3	0.138118	2	0	0	0.314152	3	0.986981	7	0.555709	4	0.47946	4	0.500392	4	0.547506	5	0.469128	4	0.917999	8	0	0	0	0	0
Morus_notabilis_newGene_4153	--	--	0	0	0	0	0	0	0	0	0	0	0	0	0	0	0	0	0	0	0	0	0	0	0	0	0	0	0	0	0	0	0	0	0	0	0	0	0	0	0	0	0	0	0	0	0	0	0
Morus_notabilis_newGene_4154	--	--	0.51346	9	0.485142	9	0.212116	4	0.747185	12	0.356074	6	0.3994	7	0.563406	10	0.61361	11	0.414871	7	1.11603	19	0.458027	8	0.243016	5	0	0	0	0	0	0	0.352818	6	0.174975	3	0.318911	6	0.588468	11	0.507787	10	1.17574	23	1.2368	20	1.2046	20	0.682324
Morus_notabilis_newGene_4158	--	--	2.47099	53	1.7047759999999998	41	2.6912030000000002	61	2.15771	41	1.70505	41	2.36451	54	2.01697	52	1.89428	43	1.46871	34	2.2137089999999997	54	1.87555	38	2.63607	59	2.89949	68	2.2066749999999997	56	3.19914	65	2.64706	61	3.6473880000000003	78	1.72366	40	2.74285	61	2.18914	51	1.17793	31	2.50981	50	2.1679969999999997	48	2.9357939999999996
Morus_notabilis_newGene_4159	--	--	1.95364	86	1.5125629999999999	78	3.31765	145	5.51838	250	6.77226	291	9.83124	356	1.9484560000000002	61	1.0433	54	1.1832429999999998	61	0.229983	7	0.061772	4	0.437049	21	2.70131	138	4.23567	217	3.57396	162	2.7809109999999997	143	1.76765	89	5.4479	294	0.645841	36	0.7975490000000001	30	1.13615	48	0.252587	4	0.15458699999999997	3	0.423047
Morus_notabilis_newGene_4166	--	--	0	0	0	0	0	0	0	0	0	0	0	0	0	0	0.172576	2	0.07947	1	0	0	0	0	0	0	0	0	0.22316	3	0	0	0	0	0	0	0	0	0	0	0	0	0	0	0	0	0	0	0
Morus_notabilis_newGene_4172	--	--	5.78164	113	4.22206	82	8.35837	149	26.942624000000002	466	19.8151	361	14.0467	247	9.61224	181	6.77475	119	7.01604	125	8.79382	164	4.4935	86	5.01614	88	12.1187	247	11.4162	247	9.61428	184	17.4076	333	17.158531999999997	322	15.846573000000001	329	18.5362	327	12.9343	251	14.9293	321	5.79995	107	9.37164	159	15.078778000000002
Morus_notabilis_newGene_4175	--	--	0.925629	47	0.464884	24	0.603636	30	0.298262	15	0.402843	20	0.40455	20	0.239885	13	0.391921	20	0.400351	20	0.205281	11	0.140732	8	0.203858	11	0.534116	28	0.709737	40	0.859138	43	0.717181	37	0.3262	17	0.418581	24	0.100504	6	0.180861	10	0.240036	15	0.273804	14	0.121468	6	0.184898
Morus_notabilis_newGene_418	--	LOC21408617	4.80581	160	3.5207110000000004	115	3.0591	99	0	0	0.935359	30	0.962402	30	1.08739	38	1.39319	46	1.77833	58	0.267313	9	0.059424	2	0.507109	18	6.03775	207	6.06239	222	5.03709	163	0.270728	9	0.178817	6	1.55251	58	0.534178	19	0.422815	15	0.425817	17	0.375117	12	0.222786	7	0.203474
Morus_notabilis_newGene_4185	--	LOC108225982	0	0	0	0	0	0	0.171703	4	0.410444	10	0	0	0.174145	5	0.083196	3	0	0	0	0	0	0	0	0	0.206331	6	0	0	0	0	0.112361	3	0.050534	2	0	0	0.039401	1	0	0	0	0	0	0	0	0	0
Morus_notabilis_newGene_4187	--	LOC109123734	0	0	0	0	0	0	1.07202	15	0	0	0	0	0	0	0	0	0	0	0	0	0	0	0	0	0	0	0	0	0	0	0	0	0.298688	5	0	0	0.154134	3	0	0	0	0	0	0	0	0	0
Morus_notabilis_newGene_4189	--	--	0.246505	4	0	0	0	0	0.205284	4	0.212916	4	0	0	0	0	0.581337	10	0	0	0.181743	3	0	0	0	0	0	0	0.286033	6	0	0	0.038087	1	0	0	0.274289	5	0.242147	4	0.097406	2	0	0	0	0	0	0	0.082687
Morus_notabilis_newGene_419	--	--	0.239865	17	0.199819	14	0.203212	14	0.284105	19	0.250015	17	0.211441	14	0.337776	25	0.142763	10	0.170008	12	0.098987	7	0.316776	23	0.291282	21	0.136749	10	0.107754	9	0.245909	17	0.159334	12	0.271262	20	0.153474	12	0.347538	26	0.114802	9	0.211998	18	0.185025	13	0.297344	20	0.253278
Morus_notabilis_newGene_4191	--	--	0.887339	9	0	0	1.76425	18	2.09568	21	0.67568	7	0.36502	4	1.05902	12	0.501262	5	0	0	1.46571	15	0.09257	1	1.0266	11	0	0	0.878251	10	1.55126	16	0.807049	9	1.25339	13	1.23192	14	1.27387	14	0.671273	8	0.155445	2	0.476204	5	1.31102	13	1.19865
Morus_notabilis_newGene_4193	--	--	0.989571	18	0.389679	7	1.06572	19	2.44077	42	1.28001	23	1.65258	28	0.290916	6	0	0	0	0	0.159149	3	0.43164	8	0	0	1.43664	27	0.786374	16	0.588066	11	2.23388	41	1.06343	20	1.67977	34	0.502003	10	0	0	0.379551	8	0	0	0.352311	6	0.335029
Morus_notabilis_newGene_4194	--	--	0.585562	12	0.621502	13	1.5002	30	1.66097	32	2.75339	53	3.62325	68	1.14529	24	0.501258	10	0.829926	17	0.419407	9	0.489956	10	0.612164	13	3.21677	67	1.56478	35	0.815927	16	3.53351	70	2.49653	50	1.69985	38	0.702977	15	0.807033	17	0.371272	9	0.660758	13	0.373242	7	0.415589
Morus_notabilis_newGene_4196	--	--	1.46758	29	4.82357	92	2.77566	52	2.04066	38	2.54068	47	2.34169	42	14.3655	286	7.1738	136	11.1932	210	1.64253	32	0.9885	20	1.38342	28	0.55833	12	1.25075	27	0.237857	5	2.27377	44	1.19357	23	3.52859	76	4.03282	81	1.08803	23	5.34829	120	1.64511	30	2.25907	41	2.18213
Morus_notabilis_newGene_4201	--	--	0	0	19.6966	249	2.4043769999999998	32	0	0	0	0	0	0	0.387313	6	0	0	0.093892	2	0	0	0	0	0	0	0	0	0.12622	2	1.5296880000000002	20	0	0	0.299949	5	0	0	0	0	0	0	0	0	0	0	0	0	0
Morus_notabilis_newGene_4202	--	--	2.51755	19	22.9052	166	17.6115	126	0	0	1.93179	14	0.222199	2	4.62229	35	0.688029	5	4.08119	30	0.336066	3	0	0	0.394568	3	3.83107	29	3.05841	25	4.18823	30	0	0	0	0	0.43948	4	0	0	0.259215	3	0.118183	1	0.872117	6	0	0	0
Morus_notabilis_newGene_4205	--	--	1.14922	15	0.7083470000000001	10	0.929732	12	0	0	1.13948	14	2.11469	25	2.40566	33	1.80343	23	2.09943	27	7.56327	98	2.09167	27	5.05246	67	1.38086	18	2.54136	36	0	0	1.44149	19	1.73373	23	5.4376359999999995	79	2.261	31	2.80191	38	1.99537	31	4.22024	51	4.57587	55	2.9960560000000003
Morus_notabilis_newGene_4206	--	LOC112094634	1.08184	22	0.420195	9	1.14025	23	0.639836	13	0.906803	18	0.341551	7	0.854191	18	0.825658	17	0.604555	12	1.28079	27	1.16267	24	0.644858	14	0.165454	4	0.457915	11	0.447036	9	0.384071	8	1.03865	22	0.946905	22	0.866277	19	1.54302	33	1.1173	27	0.945132	19	0.77996	15	1.28774
Morus_notabilis_newGene_4208	--	--	3.16818	59	3.35667	62	5.29146	96	4.07965	72	4.92478	88	4.98917	87	4.02131	78	6.12702	112	4.87509	89	3.48514	66	4.91183	93	5.30135	101	6.67837	128	3.38368	70	6.29774	114	4.90443	91	6.02992	113	4.18044	87	6.43314	124	4.96936	98	4.94313	107	6.09673	107	4.13475	72	5.82834
Morus_notabilis_newGene_4211	--	--	4.47365	35	4.87799	38	6.11306	47	13.4602	100	15.8415	119	13.4564	98	7.53779	61	9.67546	74	6.61283	51	8.70863	69	7.76723	62	6.97916	56	17.9754	145	13.1647	114	9.17281	70	17.3955	135	19.2034	150	12.2594	107	13.8684	112	19.1651	158	15.3505	139	8.81207	65	12.0322	88	12.2201
Morus_notabilis_newGene_4212	--	--	2.82775	31	3.44187	37	4.47229	48	7.54104	78	5.79631	61	8.83834	90	4.30725	49	5.42682	58	4.34389	46	5.12161	56	4.09043	45	4.2344	48	7.76542	87	4.88442	59	6.57692	70	9.85276	106	7.32041	80	6.10201	74	6.19131	70	6.96612	80	7.17153	90	4.54397	47	6.29172	64	6.87793
Morus_notabilis_newGene_4214	--	LOC21403327	0.388477	7	0.36808	6	0.180375	3	0.444357	7	0.418929	7	0.18885	3	0.108921	2	0.358763	6	0.483353	8	0.119622	2	0.173623	3	0.109988	2	0.232405	4	0.288344	6	0	0	0.236938	4	0.459246	8	0.504042	10	0.506525	9	0.401422	7	0.315487	6	0.192686	3	0.323273	5	0.110011
Morus_notabilis_newGene_4224	--	--	3.28304	168	3.25728	164	2.60058	129	3.87189	187	3.6439	178	3.60208	171	4.31022	227	3.6768	184	3.38632	168	3.84208	198	4.78172	246	4.68117	245	3.71071	195	3.03035	170	4.33601	215	3.68383	186	3.76004	192	3.35687	190	4.64663	245	3.99748	215	4.2263	249	4.37442	210	4.03306	192	2.81456
Morus_notabilis_newGene_4225	--	--	2.64854	130	2.82761	137	2.69692	129	3.59295	167	4.17772	196	3.14843	144	2.37379	120	3.28435	158	2.70012	129	3.29314	163	2.45352	122	2.46651	124	1.62251	82	2.31618	125	1.98668	95	2.22146	108	3.36576	165	2.17376	118	4.43874	225	3.27099	169	3.12797	177	2.67473	123	4.11266	189	4.05846
Morus_notabilis_newGene_4228	--	--	1.45334	15	1.29195	12	0.817072	8	7.30055	67	7.2428989999999995	67	6.63504	59	5.17332	52	4.93276	46	5.3733509999999995	51	4.669103000000001	45	3.0301	30	1.66716	18	3.05992	31	1.6028	18	1.8785370000000001	19	5.13361	50	3.06087	30	5.63676	61	7.45134	74	4.47805	46	6.2290589999999995	69	1.4894980000000002	14	6.1338859999999995	55	1.80658
Morus_notabilis_newGene_4231	--	--	0	0	0	0	0	0	0	0	0	0	0	0	0.936555	10	0.590322	9	0	0	0	0	0	0	0	0	0.1981	2	0	0	0	0	0	0	0.275948	4	0	0	0	0	0	0	0.699001	11	0	0	0	0	0.954285
Morus_notabilis_newGene_4236	--	--	17.595	1592	14.4048	1286	17.9206	1575	49.0319	4196	53.7621	4649	34.3849	2892	40.0489	3733	36.4485	3228	35.0324	3077	30.768	2804	35.2945	3222	20.9751	1944	19.1626	1783	17.0696	1699	13.3057	1171	45.5243	4081	43.8042	3959	42.4088	4259	30.7746	2877	23.8532	2273	32.8846	3437	21.0009	1785	34.0347	2880	19.1303
Morus_notabilis_newGene_4237	--	--	0	0	0	0	0	0	0	0	0	0	0.045082	2	0	0	0	0	0	0	0	0	0	0	0	0	0	0	0	0	0.106482	5	0	0	0	0	0	0	0	0	0	0	0	0	0	0	0	0	0
Morus_notabilis_newGene_4239	--	--	0.272159	5	0.981397	18	1.33536	24	1.29717	22	1.71205	30	3.08316	47	1.03221	19	0.493871	9	0.269194	5	0.111166	3	0	0	0.151271	3	0.147047	3	0.167626	4	0.318941	6	1.81075	33	0.693451	13	2.19825	42	0.721381	14	0.394106	8	0.184207	4	2.45595	42	0	0	0.108282
Morus_notabilis_newGene_4243	--	--	0	0	0	0	0.246745	6	1.59234	34	1.00162	22	0.894985	19	1.05595	25	1.13207	25	0.7473	17	0.840088	19	1.23782	28	0.519837	12	0	0	0.055531	2	0.042459	1	0.653353	15	0.902428	21	0.962162	24	0.77097	18	0.629778	15	0.812838	21	0.335312	8	0.739215	16	0.7108
Morus_notabilis_newGene_4244	--	--	0.122125	2	0.137328	2	0.520878	8	3.66454	50	2.069	29	1.41744	19	1.40788	21	2.66914	38	1.00495	15	2.36256	35	3.496	51	1.66068	25	0.132242	2	0	0	0.205704	3	2.67152	39	1.36786	20	1.80395	29	1.51597	23	1.64771	25	1.6969	29	2.04853	28	2.45086	33	1.34655
Morus_notabilis_newGene_4246	--	LOC112094358	0.130672	3	0	0	0.1845	4	0.262513	5	0.447391	8	0.592091	10	0.237339	5	0.21207	4	0.323609	6	0.098419	2	0.046565	1	0.265831	5	0.48404	9	0.091697	2	0.206643	4	0.455715	8	0	0	0.329025	7	0.063094	2	0.040499	1	0	0	0.250723	5	0.344992	6	0
Morus_notabilis_newGene_4249	--	--	0.237406	13	0.147997	8	0.067183	4	0.771672	38	0.741571	37	0.76914	37	0.493325	27	0.86975	45	0.429762	22	0.501226	27	0.605339	32	0.258109	14	0.194641	11	0.235704	14	0.090016	5	0.212476	11	0.427756	23	0.577004	34	0.704395	38	0.340549	19	0.404706	25	0.172438	9	0.673021	33	0.104399
Morus_notabilis_newGene_4250	--	--	0.166947	5	0.242387	7	0.549906	16	0.736925	21	0.65008	19	1.02349	28	0.263053	8	0.460317	14	0.332598	10	0.775484	23	0.666369	20	0.159866	5	0.16593	5	0.705961	23	0.414457	12	0.621499	18	0.852603	25	0.554262	18	0.45443	14	0.689457	22	1.11285	38	0.958035	27	0.397968	11	0.59593
Morus_notabilis_newGene_4252	--	--	5.3191679999999995	95	3.20482	56	5.19034	84	3.7877259999999997	81	3.72814	81	2.85918	60	3.38458	75	2.80316	61	2.94735	62	1.36982	32	2.53581	57	3.219	59	6.990145999999999	133	7.2348	140	5.3882	99	12.7362	220	9.017354000000001	162	6.15244	127	3.91264	75	2.96185	58	2.36203	65	6.466577999999999	124	3.11978	66	5.12985
Morus_notabilis_newGene_4253	--	--	0.172354	3	0	0	0	0	0	0	0	0	0	0	0	0	0.0547	1	0	0	0	0	0	0	0	0	0	0	0	0	0	0	0	0	0	0	0	0	0	0	0	0	0	0	0.490512	6	0	0	0.044779
Morus_notabilis_newGene_4254	--	--	0	0	0.674488	7	0.567252	6	0	0	0.603197	6	0	0	0.566355	6	0.376853	4	0.641938	6	0.151708	2	0	0	0.10582	2	0.447295	5	0.739444	8	0.511395	5	0.468969	5	0	0	0.751033	9	0.396618	4	0.53225	6	0.175609	2	0	0	0	0	0.405588
Morus_notabilis_newGene_4257	--	--	0	0	0.343068	7	0.231238	5	0.085885	2	0	0	0	0	0	0	0.37922	8	0	0	0	0	0	0	0.056755	2	0	0	0.156399	4	0	0	0.099974	3	0	0	0	0	0.055925	2	0	0	0	0	0	0	0	0	0
Morus_notabilis_newGene_4258	--	--	0.814695	18	0.501349	11	0.698328	15	0.799082	16	0.770939	16	0.572149	12	1.38382	30	1.34738	28	1.70091	35	1.18197	26	0.917712	20	0.699963	16	0.405214	9	0.994924	23	0.9377	20	0.210735	5	0.305197	7	0.748541	18	0.858398	19	1.05005	24	1.64964	41	0.880599	18	1.41714	28	0.924632
Morus_notabilis_newGene_4260	--	--	205.96	4351	353.345	7365	282.626	5798	52.5101	1050	39.6826	802	121.875	2394	90.767	1976	88.9624	1840	100.992	2071	51.1147	1088	52.5788	1121	84.5982	1831	75.5904	1642	79.607	1850	106.346	2185	40.1202	840	46.6051	984	72.4494	1699	116.552	2545	87.346	1944	95.2122	2324	65.3179	1296	73.3784	1450	84.4445
Morus_notabilis_newGene_4261	--	--	0.619559	29	0.692593	31	0.758323	35	1.54304	70	1.26144	58	1.84847	82	2.53827	122	2.46073	114	1.3458649999999999	62	3.75257	178	1.4549230000000002	70	1.11646	53	0.8123330000000001	40	1.01854	53	0.520242	24	0.794237	37	1.6512499999999999	79	2.6429460000000002	138	2.18583	107	1.7591249999999998	86	2.86153	154	2.3053980000000003	101	3.75746	163	1.60416
Morus_notabilis_newGene_4262	--	LOC115955211	283.098	2291	252.435	2016	290.638	2284	116.819	895	121.392	939	167.155	1258	101.84	850	83.2132	660	100.403	789	100.064	816	100.602	822	170.709	1415	202.949	1689	251.931	2243	292.586	2303	156.42	1255	175.476	1419	179.657	1614	151.175	1265	177.6	1514	128.994	1206	179.489	1365	100.091	758	161.744
Morus_notabilis_newGene_4265	--	--	0.468515	9	0.094188	2	0.529726	10	0.324697	6	0.076465	2	0.234213	4	0.296625	6	0.708034	13	0.3761	7	0	0	0.17750300000000002	3	0	0	0.577978	10	0.2754	6	0.285174	5	0	0	0.151676	3	0	0	0.29628699999999997	6	0.117575	3	0.25857399999999997	4	0	0	0.063583	2	0
Morus_notabilis_newGene_4267	--	LOC112090299	0	0	0	0	0	0	0.425805	6	0	0	0	0	0	0	0	0	0	0	0.522184	8	0	0	0.531303	9	0	0	0	0	0	0	0	0	0	0	0	0	0	0	0	0	0	0	0	0	0	0	0
Morus_notabilis_newGene_4268	--	--	0	0	0	0	0.333745	3	0	0	0	0	0	0	0	0	0	0	0	0	0	0	0.107084	2	0	0	0	0	0	0	0	0	0	0	0	0	0	0	0.162396	2	0	0	0.263757	3	0	0	0	0	0
Morus_notabilis_newGene_4269	--	LOC117930293	0.189382	11	0.186721	11	0.111858	7	1.49429	79	0.886081	47	0.988184	51	0.947398	54	0.738899	40	0.452362	25	1.23966	70	0.515714	29	0.313741	18	0.449343	26	0.517925	32	0.173505	10	0.257916	15	0.442972	25	1.03959	64	0.847952	49	0.521805	31	0.837028	54	0.224035	12	1.16643	61	0.328416
Morus_notabilis_newGene_427	--	--	1.54343	43	0.926794	26	3.20794	81	3.4876080000000003	89	3.16828	81	2.4899	61	2.89133	80	2.90426	76	2.47012	66	2.27392	61	3.45307	93	2.58382	70	2.54685	71	1.61785	47	2.74044	69	4.450048000000001	118	4.46019	117	3.2878160000000003	95	3.45626	96	3.4516609999999996	98	3.2541710000000004	98	4.73768	120	3.55674	86	4.71636
Morus_notabilis_newGene_4272	--	LOC21406750	0.085182	2	0.20417	4	0	0	0.105862	3	0.432578	10	0.241711	6	0.459132	11	0.605286	14	0.647707	15	0.182949	5	0.230448	6	0.192468	5	0.165965	4	0.344739	9	0.117156	3	0.717492	17	1.09672	26	0	0	0.718401	18	1.4168479999999999	23	0.876245	24	0.37593	9	0.570543	13	1.59534
Morus_notabilis_newGene_4273	--	--	0	0	0.155877	3	0	0	0.403234	5	0.154463	2	0.165421	3	0	0	0.078563	2	0.632188	8	0.671244	9	0.076221	2	0	0	0	0	0	0	0	0	0	0	0	0	0	0	0	0	0.07301	2	0.199723	4	0	0	0.162825	2	0
Morus_notabilis_newGene_4277	--	--	0	0	0	0	0	0	0	0	0.061826	1	0	0	0	0	0	0	0	0	0	0	0	0	0	0	0	0	0	0	0	0	0	0	0	0	0	0	0	0	0	0	0	0	0	0	0	0	0
Morus_notabilis_newGene_4279	--	--	2.83539	82	2.8352	81	3.13559	88	6.8538	187	5.27111	146	4.52314	122	4.98813	111	3.53713	100	2.2545	64	1.79122	52	3.27669	96	3.35266	99	3.32596	99	3.70107	118	4.36265	123	5.52014	158	8.4748	183	5.77571	157	2.77174	83	3.74564	114	3.88927	130	3.75063	102	3.13318	85	6.66376
Morus_notabilis_newGene_428	--	LOC21396208	1.8503390000000002	33	3.27646	54	2.62518	45	3.19154	52	3.12996	51	2.39705	39	2.9508430000000003	52	2.5537	43	2.97083	50	2.4347190000000003	42	2.35162	40	0.079541	2	2.3155609999999998	42	3.42631	63	3.56409	61	0.32888999999999996	8	4.11761	71	2.26649	43	2.9932000000000003	53	0.257346	6	2.7003	54	0.553475	9	2.97607	49	2.3306880000000003
Morus_notabilis_newGene_4280	--	--	354.784	6588	398.766	7307	1401.9565619999998	25280	3135.8	55050	3590.23	63709	2784.56	48075	2775.71	53076	3251.18	59061	3768.14	67898	600.0121919999999	11219	4487.31	84057	1893.9932410000001	35999	157.431	3006	95.2001	1945	168.00492500000001	3035	7426.37	136589	4414.04	81851	1534.69	31626	1734.72	33270	1790.15	34990	1094.31	23472	3399.6825409999997	59268	417.97033700000003	7257	398.378
Morus_notabilis_newGene_4281	--	LOC21391395	0.259914	5	0.279415	5	0.390695	7	0.889481	15	1.17138	20	0.490112	9	1.39607	26	1.04544	19	1.28665	23	0.215709	4	0.504992	10	0.703873	13	0.662746	13	0.380122	8	0.34832	7	0.956674	17	0.481055	9	0.983462	20	0.977679	18	0.148362	3	0.987756	21	1.13498	19	0.540206	9	1.16065
Morus_notabilis_newGene_43	--	--	0.5195069999999999	8	0.504334	6	0.093899	2	1.51922	23	0.954075	14	1.49158	22	0.18280600000000002	4	0.765838	8	1.1265370000000001	15	2.69058	39	0.779784	14	0.176837	4	0.594187	11	0.407775	6	1.16871	13	1.3809779999999998	19	0.744408	13	1.11092	17	0.539645	11	1.22669	16	0.723657	13	0.344246	6	1.56444	21	1.20966
Morus_notabilis_newGene_430	--	LOC111411108	0.371927	35	0.248534	23	0.395146	36	1.51896	134	1.76485	157	1.29125	112	0.885016	85	1.26209	115	1.0198	92	1.32222	124	1.03116	97	0.373588	36	0.638191	61	0.485645	50	0.26815	25	0.829838	77	0.931638	87	1.25767	130	1.40389	135	1.0445	103	1.42592	153	0.350829	31	1.25057	109	0.573592
Morus_notabilis_newGene_4315	--	LOC115965669	3.85936	22	1.30289	8	2.45164	14	3.2555	18	3.18103	18	2.89793	16	5.16969	31	1.47646	9	2.9946	17	3.46237	20	1.91303	11	2.95537	18	1.88754	12	3.08413	20	3.76966	21	4.21631	24	3.81893	22	4.20332	27	4.97601	30	4.70261	29	5.41319	36	3.07759	17	2.05392	11	3.87788
Morus_notabilis_newGene_432	--	--	0.605141	12	0.330079	7	0.479384	10	0.886475	17	0.802303	16	0.775071	15	0.571202	12	0.698586	14	0.46777	9	0.949079	19	0	0	0.488242	10	0.619083	13	0.683606	15	0.499499	10	0.517172	11	0.672233	14	0.773723	17	0.325294	7	0.795474	17	0.79818	19	0.456128	9	0.901034	17	0.427302
Morus_notabilis_newGene_433	--	--	0.247025	2	0.861231	6	1.81596	12	2.23082	14	2.35856	15	0.941297	6	3.14755	22	1.60595	11	2.38225	16	9.89622	66	2.03814	14	3.17413	22	0.869019	6	1.87749	14	1.31366	9	1.35803	9	0.903419	6	2.91945	22	4.63283	32	4.43293	31	2.8344	22	5.9558	37	7.53977	47	3.63345
Morus_notabilis_newGene_4348	--	--	8.0892	149	10.5056	191	11.7428	210	3.99821	70	3.14514	56	4.67387	80	3.12462	60	4.30337	78	3.91835	70	4.66751	87	1.61547	30	4.14596	78	10.3878	196	9.7843	198	9.33332	167	1.89923	35	2.10582	39	3.62594	74	4.50333	86	6.99155	136	3.36047	72	2.93004	51	4.25681	74	5.30429
Morus_notabilis_newGene_435	--	--	1557.76	80489	298.746	15233	886.42	44484	92.5478	4524	230.499	11386	160.026	7689	0.261323	14	9.38661	475	3.63774	183	7.26114	378	2.57577	135	3.3291	177	147.12	7817	76.1548	4330	36.4934	1835	103.853	5319	116.665	6024	134.535	7717	10.0897	539	21.8352	1189	13.7783	823	10.7647	523	7.96246	385	7.69617
Morus_notabilis_newGene_4353	--	LOC21391693	0.163769	2	1.27528	9	0	0	0	0	0.414097	3	0	0	1.63166	12	0	0	0.396541	3	0	0	0.143071	1	0	0	0	0	0	0	0.04947	1	0.145658	1	0	0	0.130046	1	0.458776	4	0	0	0	0	0	0	0	0	0
Morus_notabilis_newGene_4359	--	--	1.4315959999999999	27	1.42325	28	1.73368	32	5.79539	101	5.16588	91	5.06182	86	2.2452490000000003	45	1.6424	32	1.52768	29	2.9499630000000003	58	2.35	46	2.3688	47	4.49655	87	2.07778	43	2.74411	50	4.3361	80	4.683790999999999	87	4.03506	84	2.7870049999999997	56	3.40985	68	3.75062	80	1.39531	26	2.6025	49	2.8176129999999997
Morus_notabilis_newGene_4364	--	--	0	0	5.10097	33	4.61334	30	4.67134	29	4.99967	32	0	0	6.66455	45	7.70707	50	4.83146	31	6.05341	40	8.52562	56	5.90594	40	0	0	0	0	3.92656	25	10.9228	71	5.7588	38	7.47707	54	6.23452	42	5.56339	39	9.97241	75	7.90561	49	9.21633	57	5.5834
Morus_notabilis_newGene_4366	--	LOC21400794	0.322291	3	1.15325	8	1.75853	12	1.86321	13	2.61601	18	2.59035	17	2.69593	20	3.42728	24	2.82237	20	0.996007	8	1.29085	10	1.77851	13	1.41742	11	3.35706	26	2.61449	18	1.7919	13	1.36154	10	3.84157	30	1.6595	13	1.65885	13	2.06895	17	0.855287	6	2.333	16	1.4298
Morus_notabilis_newGene_4375	--	--	0	0	0	0	0	0	0	0	0	0	0.346304	3	0	0	0.731277	6	0	0	0.601828	5	0.120707	1	0.212594	2	0	0	0	0	0	0	0	0	0.128905	1	0.0592	1	0	0	0	0	0	0	0.347957	3	0	0	0
Morus_notabilis_newGene_4387	--	LOC112093972	4.22516	42	1.24642	13	2.6396	26	12.0656	112	5.94696	56	6.20487	57	6.02919	61	8.31029	80	6.07319	58	5.47125	54	9.23092	92	7.46144	75	3.16153	32	3.55539	39	3.76814	36	5.67243	56	5.38891	53	4.66371	51	7.76944	79	7.29676	76	6.00425	68	7.42702	69	10.306	95	5.61114
Morus_notabilis_newGene_4398	--	LOC21384279	0	0	0	0	0.225355	2	0	0	0	0	0	0	0	0	0	0	0	0	0	0	0.220596	2	0	0	0	0	0	0	0	0	0	0	0	0	0	0	0	0	0	0	0	0	0	0	0	0	0
Morus_notabilis_newGene_4407	--	--	1.19672	10	0.91018	8	0.95964	8	8.65211	68	8.01324	64	7.58236	59	1.10343	10	1.9652	16	1.45549	12	10.5606	88	3.17743	27	4.88019	42	0.35316	4	0.549356	5	0.481166	4	4.79249	40	4.89929	41	6.28371	58	5.06276	44	4.53128	40	1.71211	17	5.12387	40	14.294	111	15.3643
Morus_notabilis_newGene_4414	--	--	0.55985	5	1.07337	10	0.659423	6	0	0	0.748576	7	0.721251	6	0	0	0.303028	3	0.28621	3	0.824456	8	2.20078	20	1.10665	10	1.17717	11	0.503196	5	1.09248	10	0.539519	5	0.39376	4	0.740159	8	0.528913	5	1.11389	11	1.05395	11	0.951319	8	0.927311	8	0.419163
Morus_notabilis_newGene_4416	--	--	0.386999	4	0.23484	2	0.298248	3	0	0	0.060602	1	0	0	0.301355	3	0.826167	7	0	0	0.315115	3	0.697805	7	0.960093	9	0.254671	3	0	0	0	0	0	0	0.231919	2	0.235896	3	0.762366	7	0	0	0.73854	8	0	0	0.465838	4	0.623853
Morus_notabilis_newGene_4427	--	--	0.209429	2	0	0	0	0	0	0	0	0	0	0	0	0	0	0	0	0	0	0	0	0	0	0	0.146047	2	0	0	0	0	0	0	0	0	0	0	0.345809	4	0	0	0	0	0	0	0	0	0
Morus_notabilis_newGene_4429	--	--	0	0	0	0	0	0	0	0	0	0	0	0	0	0	0	0	0	0	0	0	0	0	0	0	0	0	0	0	0	0	0	0	0	0	0	0	0	0	0	0	0	0	0	0	0	0	0
Morus_notabilis_newGene_446	--	--	0	0	0	0	0	0	0.34114	3	0.058408	1	0	0	0	0	0	0	0	0	0.205739	2	0	0	0.083304	1	0	0	0	0	0.226861	2	0	0	0	0	0	0	0	0	0.221996	2	0.352087	3	0.420845	3	0	0	0
Morus_notabilis_newGene_4463	--	LOC21406180	0.272966	3	0.386893	4	0.11242	1	1.13165	10	0	0	0.681223	6	0.799431	8	0	0	0	0	0.167014	2	0.177141	2	0.424964	4	0.474937	5	2.56632	26	0.787281	7	0.927	9	0	0	0	0	0	0	0.219375	3	0	0	0	0	0.119948	1	0
Morus_notabilis_newGene_4468	--	--	0.129559	2	0	0	0.086499	1	0.608086	6	0.218464	3	0.396231	4	0.266527	3	1.16149	12	0.114342	2	1.38005	14	0.356116	4	0.449328	5	1.36534	14	1.41585	16	1.02531	10	0	0	0.219141	3	0.439191	5	0.447248	5	0.375706	4	0.234525	3	0	0	0.586599	6	0.712355
Morus_notabilis_newGene_447	--	--	2.76374	152	4.54379	246	3.40359	182	1.28425	67	1.73692	91	1.26167	65	1.60587	91	1.49673	81	1.64194	88	1.38119	77	1.47299	82	2.58705	146	1.61794	92	1.37742	83	1.84195	99	1.58708	87	1.55175	85	1.2914	79	2.55414	145	2.7523	159	2.88325	183	1.67734	87	2.03606	105	2.93414
Morus_notabilis_newGene_4471	--	--	0.572423	21	0.274741	10	0.744386	26	0.395606	14	0.633953	18	0.30939	11	0.080432	3	0	0	0	0	0.082263	3	0	0	0.220157	8	1.06768	40	0.784015	31	0.518064	18	0.431877	16	0.249941	10	0.7167969999999999	29	0.622997	23	0	0	0.160547	7	0.14471	5	0.151632	5	0.225907
Morus_notabilis_newGene_4475	--	--	1.24371	10	0	0	0.553406	5	1.42685	11	2.06883	16	1.21408	9	0	0	1.60187	13	1.15749	9	0.743259	6	0	0	0	0	1.3821	11	0	0	3.44147	26	0.691507	6	0	0	0.724724	7	0.836488	7	0.344295	3	1.48089	14	0.375011	3	2.16775	16	1.01837
Morus_notabilis_newGene_4478	--	--	5.29212	50	0.383279	4	5.53821	51	81.1041	719	70.9572	636	29.9237	261	19.1193	185	11.1922	103	7.77639	71	8.86225	84	65.9435	624	5.31052	51	5.707	55	10.0389	104	6.77968	62	66.143	615	55.5801	521	39.2072	408	5.85733	57	4.5345	45	6.11763	67	17.7031	156	14.6275	129	2.16434
Morus_notabilis_newGene_4480	--	--	0	0	0.135718	1	0.257835	2	0	0	0.663034	5	1.10044	8	0.594652	5	0.06934	1	0.717638	6	0.730189	6	0	0	0	0	0	0	1.0339	9	0.732724	6	0	0	0.411269	3	0.645364	6	0.686083	6	1.16324	9	0.186202	2	0.320322	3	0.220685	2	1.05077
Morus_notabilis_newGene_4485	--	--	0	0	0	0	0	0	0	0	0	0	0	0	0	0	0	0	0	0	0.089331	1	0.41203	4	0.156568	2	0	0	0	0	0	0	0	0	0	0	0	0	1.37169	11	0	0	0	0	0	0	0.099654	1	0
Morus_notabilis_newGene_4489	--	--	3.72043	36	3.00618	28	3.9118	36	3.25537	30	4.53693	41	3.93495	35	3.65105	36	3.71959	35	3.18464	30	4.83215	46	5.71939	55	4.34588	42	3.06039	30	5.19379	54	4.57594	42	0.849265	8	3.70284	35	5.33376	56	5.33339	52	7.59893	76	6.33823	70	5.90604	53	1.75839	16	4.65349
Morus_notabilis_newGene_4493	--	LOC21405220	0	0	0	0	0	0	0.614155	6	0.311342	3	0.218768	2	0.308933	3	0	0	0.106976	1	0	0	0	0	0	0	0	0	0	0	0.107132	1	0	0	0	0	0.193216	3	0	0	0	0	0	0	0	0	0	0	0
Morus_notabilis_newGene_4496	--	--	12.3663	72	12.826	74	10.2744	58	10.0788	56	11.7702	66	11.9574	65	12.6479	76	12.6019	72	6.26542	36	11.9578	70	8.82888	52	7.38965	44	20.5125	123	19.8379	127	9.50385	54	8.46704	49	7.56528	44	9.6106	62	8.65979	52	14.7786	91	13.2527	89	5.95115	33	6.71051	37	8.98637
Morus_notabilis_newGene_4507	--	--	0.43122	5	0.54249	6	0.462372	5	2.19246	23	0.326358	4	1.86511	20	1.14856	14	1.39724	16	1.04861	12	0.350217	4	0.6568	8	0.855353	10	0	0	0.619401	8	0.717394	8	0.621351	7	1.84223	21	1.98756	25	0.263816	4	1.65585	20	0.756253	10	0.765485	8	3.07003	32	0.536075
Morus_notabilis_newGene_4510	--	LOC21402311	0	0	0.315442	3	0.167965	2	0.463976	5	0.172177	2	0	0	3.14716	30	0.16814	2	3.20636	29	2.25708	21	0.773589	8	0.391412	4	0	0	0	0	0	0	0	0	0	0	1.46233	15	0.42187	4	0.512519	5	1.19115	13	0.115658	1	0.175998	2	0
Morus_notabilis_newGene_4516	--	--	0.172894	2	0	0	0.112919	1	0.062739	1	0	0	0	0	0.349348	3	0	0	0	0	0	0	0	0	0	0	0	0	0.226726	2	0	0	0	0	0	0	0	0	0	0	0	0	0	0	0	0	0	0	0
Morus_notabilis_newGene_4522	--	--	14.2558	166	13.4323	154	16.9577	192	9.26938	102	9.61416	107	13.5357	147	6.0689	73	5.841	67	10.0636	114	6.7812	80	4.73453	56	6.78606	81	1.25244	15	2.86858	37	0.525324	6	5.33602	62	4.02277	47	13.1864	170	9.22082	111	6.10319	75	10.4706	141	5.23089	58	8.84126	97	8.80067
Morus_notabilis_newGene_4525	--	--	0	0	0	0	0.301719	3	0.207432	3	0.500173	5	0.703462	7	2.10307	23	0.396905	4	0	0	0.097386	1	0	0	0	0	4.78956	51	3.47857	40	2.361	24	0.097679	1	0.919096	10	0.087798	1	0.189873	3	0	0	0	0	0	0	0	0	0
Morus_notabilis_newGene_4529	--	LOC111314316	5.88762	56	7.1327	67	6.87688	63	16.7673	150	14.2685	129	13.1033	115	19.1455	186	19.0315	176	14.7174	135	19.7835	188	16.624	159	10.6316	103	8.30274	81	9.56599	100	8.53889	79	9.97494	94	10.4509	99	14.3988	151	15.261	149	13.3782	133	18.5659	203	10.5613	94	18.5028	164	11.2134
Morus_notabilis_newGene_4537	--	--	1.27957	15	2.31578	27	1.42812	16	0.058043	1	0.801688	9	0.45797	5	0.481858	6	1.02039	12	0.993132	12	0.876651	11	0.784159	10	1.05655	13	1.85997	22	1.40777	18	1.53736	18	0.422009	5	0.889768	11	0.840375	11	1.99407	24	2.07675	25	1.29726	18	0.904565	10	1.20236	13	0.656028
Morus_notabilis_newGene_4538	--	--	2.64467	20	5.11145	38	0.664209	5	0.547974	4	0	0	0	0	1.47742	12	1.56149	12	1.90408	14	1.31799	10	0	0	0	0	2.54705	20	0	0	0	0	0.94641	8	0	0	1.68514	15	2.04279	16	0.377711	3	0.400028	4	1.54863	11	1.54586	11	2.50396
Morus_notabilis_newGene_4541	--	LOC21384895	0	0	0	0	0.759533	8	0.159575	2	0	0	0	0	0	0	0.152838	2	0	0	0.702896	8	0	0	0	0	0	0	0	0	0.205546	2	0	0	0.37031	4	0.428824	5	0	0	0	0	0	0	0	0	0	0	0
Morus_notabilis_newGene_4544	--	--	0.145813	2	0.848794	7	0.906455	7	1.79001	14	0.975906	8	1.05713	8	0.308516	3	1.14008	9	0.95446	8	3.56643	29	2.30797	19	0.393991	4	1.46343	12	0.520103	5	0.370399	3	1.46782	12	0	0	0.349004	4	1.22466	10	2.44855	21	2.06246	19	0.878183	7	3.9209	29	0.883354
Morus_notabilis_newGene_4547	--	LOC21390022	0	0	0	0	0	0	0	0	0	0	0	0	0	0	0	0	0	0	0	0	0.119043	2	0	0	0.27744	4	0.319333	4	0	0	0	0	0	0	0	0	0	0	0	0	0	0	0	0	0	0	0
Morus_notabilis_newGene_4550	--	--	0.641324	8	0	0	0	0	1.00477	12	0.884859	10	0.864474	10	1.34864	16	2.56431	31	1.9000190000000001	24	6.200975000000001	78	2.06371	24	2.20084	28	0.148791	2	0.351247	5	0.26214	3	0.84424	10	1.09234	14	1.07053	15	1.85473	22	1.43316	19	3.2228410000000003	46	0.614819	8	2.15995	23	1.6173
Morus_notabilis_newGene_4553	--	--	1.43962	11	0.399579	3	0.408228	4	4.2722	31	2.54346	19	1.97323	14	1.65391	13	2.53664	19	1.48293	11	4.09452	32	3.96508	31	2.10797	17	1.91308	15	1.15398	10	1.48181	11	4.34445	33	4.04868	31	2.54283	22	1.65324	13	1.73848	14	2.55837	23	2.65026	19	4.13456	30	2.41818
Morus_notabilis_newGene_4556	--	--	0.852911	7	0.591404	5	0.498185	4	0.321317	3	1.31735	10	1.74193	13	0.686203	6	0	0	0.537533	5	0.946843	8	1.1375	9	0	0	0.633535	5	0.313301	3	1.40288	11	0.739189	6	0.935256	8	0.701611	6	1.85643	15	0	0	0.991526	9	2.36982	18	1.79669	13	0.74318
Morus_notabilis_newGene_4562	--	--	2.31471	16	2.89247	20	1.75002	12	3.87343	26	4.40744	29	4.23966	26	2.37658	17	5.21849	35	3.0826390000000004	21	2.36408	16	2.41444	18	3.04706	21	3.54429	24	1.62547	13	1.80589	12	5.23748	36	4.65794	32	3.20052	25	3.46921	24	2.425	18	3.8139179999999997	30	4.574752999999999	29	3.59791	23	3.77013
Morus_notabilis_newGene_4566	--	LOC21393786	0.395834	5	0.449818	6	0.987025	12	0.149588	2	0	0	0.580427	7	0.454149	6	0.58825	7	0	0	0.23706	3	0.987977	13	0.336674	5	1.33919	17	0.973827	14	2.9759450000000003	35	0	0	0.200517	3	0.28044399999999997	5	0.077377	1	0	0	0	0	0.353232	4	0.337983	4	0.381042
Morus_notabilis_newGene_4567	--	--	0	0	0.994497	9	1.35307	12	2.24914	18	2.93439	24	1.98195	16	4.59977	40	5.56544	45	4.67885	39	6.65768	57	3.58922	31	3.50963	31	0	0	1.07727	10	0.564792	5	4.68046	38	1.14806	10	2.6021	25	3.44891	30	3.63308	33	6.00311	59	4.25665	33	4.54847	36	3.9512
Morus_notabilis_newGene_4568	--	--	0.204025	3	0.157936	2	0.053126	1	0.35954	5	0.487698	6	0.161378	2	1.25851	17	3.16335	40	1.84373	23	5.0961	66	3.86508	50	5.4782	72	0	0	0.08614	2	0	0	0.160172	3	0.148331	2	0.271066	4	1.61088	22	0.966175	13	2.39257	35	2.51689	30	4.42842	53	2.95988
Morus_notabilis_newGene_4572	--	--	0.103483	2	0.119562	2	0.149575	2	0.112995	2	0.026467	1	0.062066	1	0.36777	5	0.268921	4	0.12563	2	0.247187	3	0.131016	2	0.322541	4	0	0	0.106459	2	0	0	0	0	0.236149	3	0.066075	1	0.076472	1	0.083394	2	0.150118	3	0	0	0.487082	6	0.238764
Morus_notabilis_newGene_4578	--	LOC112091679	0.3068	3	0.922048	9	1.03711	10	1.99286	18	1.08902	10	0.826824	8	1.29714	13	0.494242	5	0.057664	1	0.818659	8	0	0	0.814178	8	0.330899	4	2.34944	24	0	0	1.52579	14	2.81722	26	0.683087	7	1.90178	19	4.2021	41	0.573636	7	0.224465	2	0.523169	5	1.70396
Morus_notabilis_newGene_4588	--	LOC21394889	0	0	0	0	0	0	0	0	0	0	0	0	0.509086	4	0	0	0	0	0	0	0	0	0	0	0	0	0	0	0	0	0	0	0	0	0	0	0	0	0	0	0	0	0	0	0	0	0
Morus_notabilis_newGene_4593	--	--	2.22597	21	4.69831	44	3.62755	33	2.3642	21	2.27209	21	2.13869	19	2.87969	28	3.29902	31	3.80947	35	4.88696	46	6.50014	62	6.84424	66	4.35491	42	3.72385	39	5.66574	52	0	0	0	0	1.54262	16	6.04479	59	3.32253	33	2.44639	27	4.55421	40	4.8703	43	3.90862
Morus_notabilis_newGene_4597	--	--	2.04948	21	1.92687	21	3.29648	35	1.07454	12	0.495174	5	1.7362	17	0.32082	4	0.9153530000000001	10	1.18032	12	0.734833	8	0.903628	10	0.660737	7	1.82503	21	2.9903	36	1.10887	12	0.396997	5	1.4042620000000001	16	0.216418	3	0.24293	3	1.23508	13	0.408013	5	0	0	0.655946	7	0.673434
Morus_notabilis_newGene_460	--	LOC21390082	0	0	0.097872	2	0.352167	6	0.270251	4	0.148927	3	0.46494	7	1.00298	15	0.33893799999999996	5	0.462499	7	0.428674	7	0.160458	3	0.188591	3	0.396599	7	0.373807	7	0.495097	8	0	0	0.5600890000000001	8	0.56072	10	0.251994	4	0.281894	6	0.665399	13	0.299142	5	0.296674	6	0
Morus_notabilis_newGene_4605	--	LOC21385048	0	0	0.375398	3	0	0	0.395698	3	0	0	0.247884	2	0.911562	8	0	0	0.458787	4	0	0	0.500669	4	0.34899	3	0.282311	3	0.392216	4	0.261011	2	0.139889	2	0.264062	3	0	0	0.560911	5	0.454076	4	0.731712	7	0	0	0.391923	3	0.43157
Morus_notabilis_newGene_4609	--	--	0	0	0	0	0	0	0	0	0.195027	2	0	0	0.414749	5	0.37519	5	0	0	0	0	0.47257099999999996	6	0.303166	4	0	0	0.10264000000000001	2	0.078709	1	1.03913	13	0.926891	11	0.189666	3	0	0	0	0	0.252732	4	0.048663	1	0.263948	3	0.173253
Morus_notabilis_newGene_4613	--	--	1.03296	10	1.27305	12	1.29684	12	0.79555	7	0.546638	5	0.917654	8	5.57878	52	7.44019	66	8.35128	74	3.73877	35	5.63965	52	2.9068	27	1.43669	14	0.323732	4	1.63232	15	4.62377	42	3.19248	29	5.1679	52	2.92247	28	1.53395	15	2.54529	27	1.90113	17	2.86266	25	2.26656
Morus_notabilis_newGene_4615	--	LOC21407422	17.6782	254	1.01843	15	5.50956	77	0.339636	5	0.758681	11	0.314098	5	1.89759	29	0.643948	10	2.20243	31	1.06873	16	1.96593	29	6.42908	95	0.514074	8	0.766356	13	0.766065	11	0.52117	8	0.259627	4	0.547804	9	0.962144	15	0.044056	1	3.6282	61	0.074113	2	0.754428	11	0.250928
Morus_notabilis_newGene_4619	--	--	0.675761	10	0.105843	2	0.534347	8	1.20466	17	1.71148	24	0.330996	5	0.437352	7	1.38558	20	0.951576	14	0.789568	12	0.917835	14	0.63424	10	0.899319	14	0.753337	12	0	0	0.410318	6	1.25548	19	0.563692	10	0.731615	11	0.729893	12	1.30003	22	0.336055	5	0.713651	10	0.985145
Morus_notabilis_newGene_4624	--	LOC111983026	0.81786	11	0.979659	12	1.26395	16	0.378589	5	0.720054	9	1.1873	14	0.912605	12	1.2005	15	1.57118	19	1.61208	21	1.4933	19	2.17891	28	1.79592	23	1.07352	15	2.61908	32	1.62088	20	1.50068	19	0.926763	13	1.07368	14	2.3374	31	1.28035	19	2.35104	28	1.34537	16	2.34362
Morus_notabilis_newGene_4628	--	LOC21385865	4.87637	72	4.66894	69	5.05189	73	15.7844	221	14.7659	209	11.1634	154	17.2811	263	17.6748	256	14.8611	213	8.89628	133	16.893	252	22.8355	346	12.7368	194	10.6634	174	11.6968	168	8.08429	119	8.97301	133	7.01062	115	12.8043	196	12.8757	201	13.3598	228	21.2118	295	16.498	228	16.349
Morus_notabilis_newGene_4629	--	--	4.16772	47	2.06165	24	5.29346	59	12.3975	135	10.343558999999999	113	7.87726	84	3.28862	41	3.49414	41	4.5025	52	17.7582	207	5.94412	71	6.387346000000001	78	1.14393	15	1.3411	18	1.2320300000000002	15	7.74017	88	11.545627999999999	132	9.27998	118	6.66016	79	8.90124	109	4.22054	58	5.69078	62	19.9893	214	25.9623
Morus_notabilis_newGene_4632	--	--	0	0	0	0	0.686779	5	1.22081	8	1.00691	7	1.09181	7	0.3438	3	0	0	0	0	0	0	0	0	0	0	0	0	0.357871	3	0.863675	6	0	0	0.893447	6	0.80878	6	0	0	0	0	0	0	0	0	0.68184	5	0
Morus_notabilis_newGene_4636	--	--	0.565677	5	0.464443	4	0.796794	6	0.506605	4	0.542415	4	0.559537	4	0.317691	3	0.695563	6	1.06962	8	0.965237	8	0	0	0.126997	1	0	0	0.296746	3	0.380517	3	0.278776	3	1.1353	9	1.54016	14	0.37841	3	0.124308	2	0.41675	4	0	0	0.279093	2	0
Morus_notabilis_newGene_4639	--	--	0	0	0	0	0	0	0	0	0	0	0	0	1.05634	13	0	0	0	0	0	0	0.322689	4	0.071204	1	0.140903	2	0	0	0	0	0.168482	2	0.072498	1	0.290241	4	0	0	0.53262	8	0.435422	7	0	0	0	0	0.263035
Morus_notabilis_newGene_464	--	LOC109123679	0	0	0	0	0	0	0.495331	6	0.308994	4	0.130843	2	0.458359	6	0.108	2	0	0	0	0	0	0	0.466851	6	0	0	0.230336	4	0	0	0.209063	3	0.690145	9	0	0	0	0	0.173498	3	0	0	0.056563	1	0	0	0
Morus_notabilis_newGene_4641	--	--	17.5917	168	15.777	149	19.8864	185	12.8155	116	17.2371	158	11.5599	103	18.5744	183	22.1611	207	23.8636	221	19.0479	184	24.5903	237	23.2872	228	11.147	110	11.9504	126	12.2582	114	18.9846	180	15.8863	152	16.2515	173	21.3555	211	17.4054	175	15.7416	174	23.549	211	18.207	163	21.7162
Morus_notabilis_newGene_4650	--	LOC21391758	5.83385	50	10.3078	87	10.3635	87	12.3934	101	14.3337	118	14.4763	116	53.9045	475	61.7507	517	59.5972	495	29.5335	255	44.9731	388	51.3161	450	5.59181	50	4.10943	39	3.25271	28	16.0574	136	10.085	87	14.555	139	36.8535	326	20.7871	188	33.6932	333	19.9625	161	16.6777	134	16.4102
Morus_notabilis_newGene_4653	--	LOC107427310	0.48113	7	0.750992	11	0.498085	7	1.61449	22	1.57464	21	1.61453	21	2.48219	36	3.0669	42	2.15287	30	1.13169	16	1.13616	16	0.826414	13	0.270006	4	0.703118	11	0.423333	6	0.727703	11	0.875906	13	1.38256	22	1.38967	21	2.31642	35	1.66407	27	0.75053	10	1.2217	16	0.47663
Morus_notabilis_newGene_4656	--	LOC112091496	24.0707	158	14.866	97	11.416	73	20.9561	131	8.3847	53	19.5087	119	19.1929	130	18.071	117	5.80274	37	7.74908	52	19.1992	128	16.1565	109	15.8608	107	35.1036	254	6.14767	40	39.902	260	39.0022	256	11.1119	81	3.54937	25	17.5874	122	10.9029	83	38.0235	235	5.38268	34	2.14533
Morus_notabilis_newGene_466	--	--	11.235572000000001	190	10.3488	172	16.7488	267	23.2018	392	22.7948	394	18.9422	300	26.7336	499	21.747	387	19.7341	363	17.799	294	25.0554	435	17.1856	319	14.850150000000001	264	14.180164000000001	273	11.345507000000001	197	25.9767	431	24.1414	408	19.9913	364	18.7713	326	21.4309	392	23.9352	472	25.811958999999998	408	20.313043999999998	341	26.1415
Morus_notabilis_newGene_4661	--	--	0	0	0	0	0	0	0	0	0	0	0	0	0	0	0	0	0	0	0.7628	9	0	0	0.337999	4	0	0	0.286852	4	0	0	0.146121	2	0.171495	2	0.36227	5	0	0	0	0	0.347614	5	0	0	0.359053	4	0
Morus_notabilis_newGene_4662	--	LOC21388490	1.22853	11	3.72426	32	3.91172	33	0.685521	6	1.00139	9	2.26868	18	3.3348	30	2.26967	19	1.66259	14	3.13023	27	0.343664	3	1.22013	11	0.849944	8	1.88404	18	2.75331	23	0.542587	5	0.310215	3	0.365261	4	1.71131	16	2.88242	26	0.686389	7	2.15783	18	3.67233	30	2.82298
Morus_notabilis_newGene_4673	--	LOC21385033	4.85431	44	4.67435	42	6.41161	57	6.45234	55	5.13054	45	5.66695	48	9.10459	85	12.0503	107	11.3195	99	8.03554	73	5.06229	46	6.42094	60	10.1953	95	6.0747	61	4.4716	40	4.55912	41	4.24106	39	6.22166	63	8.7859	82	10.1593	97	8.04449	84	4.90641	42	8.63662	73	10.9047
Morus_notabilis_newGene_4674	--	--	0	0	0.152767	2	0	0	0.656197	6	0.228979	2	0	0	0.172895	2	0.316687	3	0	0	0.50586	5	0.216578	2	0.105597	1	0	0	0	0	0	0	1.31773	12	0.350663	4	0.598588	6	0.111816	2	0.148734	2	0.140753	2	0.176661	2	0.39921	4	0.536417
Morus_notabilis_newGene_4683	--	--	4.53935	66	3.26743	47	3.62265	51	1.50353	21	2.16844	30	2.49138	34	1.54701	23	0.177077	3	0.355692	5	0.552642	9	0.674365	10	0.343011	6	25.6989	382	28.6171	455	17.9805	253	1.64177	24	1.95503	29	0.488252	8	0.823431	13	0.834652	13	1.01737	17	1.91812	26	2.22595	31	1.03106
Morus_notabilis_newGene_4685	--	LOC21401872	0.166166	3	0.786377	13	0.030536	1	0.678331	11	0	0	0.174333	3	0.253321	5	0.248596	4	0.334377	6	0.304856	6	0.494449	9	0.355616	6	0.266703	5	0.489829	9	0.154746	3	0.289818	5	0.151659	3	0.382457	7	0.579045	10	0.560784	10	0.29014	6	0.27358	5	0.520426	8	0.149775
Morus_notabilis_newGene_4688	--	LOC112091169	24.9971	212	24.3913	204	24.4035	201	26.734	214	22.4459	182	19.7869	156	33.0334	288	26.3289	219	35.7628	294	26.2772	224	36.2581	310	31.3889	272	20.0723	175	18.5359	173	27.4822	227	25.1615	211	26.3859	224	24.0312	226	32.6442	286	26.2939	235	22.0576	216	37.7938	301	29.4761	234	31.5086
Morus_notabilis_newGene_4689	--	LOC21390103	0.355996	6	0.604765	9	0.587282	9	3.10822	42	1.6959	24	0.761751	11	0.748011	11	0.601059	9	1.99583	28	2.44646	35	3.95067	57	0.137566	2	1.12217	17	0.573287	9	1.36784	19	0.381548	6	0.481694	7	1.57182	25	0.476698	7	1.52964	23	1.55254	26	1.00836	14	1.42477	19	1.04435
Morus_notabilis_newGene_469	--	--	0	0	0	0	1.11874	10	0.944614	8	1.24497	11	1.2898	11	2.38619	22	7.10373	61	4.61188	40	1.98953	18	2.1773	20	2.64561	24	2.41687	22	2.02853	20	1.43084	13	3.49874	31	5.14022	45	3.07943	30	5.29013	48	3.72278	35	2.91382	30	1.68523	14	1.75763	15	0
Morus_notabilis_newGene_4690	--	--	0.715281	9	0.411985	5	0.459556	6	2.04893	23	1.7394	20	0.895824	10	1.43052	18	1.92108	23	1.86952	22	1.72438	21	1.78858	22	1.45393	18	0.622092	8	0.377775	5	0.28233	4	2.37999	28	1.68775	20	1.34505	18	1.16276	15	1.02907	13	2.00542	28	1.86718	21	2.85319	32	2.90598
Morus_notabilis_newGene_4695	--	--	0	0	0	0	0	0	0	0	0.692208	9	0.467232	6	0.381119	6	0.334394	5	0	0	0	0	0	0	0.23664	4	0	0	0	0	0	0	0	0	0	0	0	0	0	0	0	0	0.194133	3	0	0	0	0	0
Morus_notabilis_newGene_4697	--	LOC11426626	3.5122809999999998	40	3.31856	37	2.25336	28	8.05651	89	12.4405	133	10.424610000000001	107	6.55794	76	8.30295	98	7.59936	84	6.481840999999999	75	3.50863	41	2.7554	31	4.77503	54	6.1021	75	5.06835	56	5.5198089999999995	63	4.80568	54	7.429892000000001	95	8.35107	100	6.263367000000001	76	7.145773999999999	91	3.92549	43	6.94523	76	3.00608
Morus_notabilis_newGene_4701	--	--	0	0	0	0	0	0	0.111049	2	0.098444	2	0.103565	2	0.328529	6	0.134341	3	0.499164	9	0.342077	6	0.054354	1	0.095029	2	0.147619	3	0.130237	3	0.11892	2	0.107167	2	0	0	0.065642	2	0.359384	7	0.08323	2	0.116348	3	0.039475	1	0.07819	2	0
Morus_notabilis_newGene_4702	--	--	2.07771	69	1.44614	47	1.95439	54	7.70953	177	6.81398	185	4.11817	126	3.5824809999999996	113	6.16768	163	4.35869	136	2.48106	83	1.79063	60	1.74749	57	3.21149	109	1.76669	64	2.9885550000000003	82	2.67369	88	3.36267	111	3.78921	123	4.96465	148	4.58854	155	5.42618	182	1.06075	33	2.12418	66	1.93667
Morus_notabilis_newGene_4703	--	--	35.7811	600	34.038	563	32.9091	536	18.4138	292	21.702	348	19.1256	298	24.5253	424	34.089	559	37.6708	613	19.8768	336	20.8123	352	31.74	545	24.3667	420	23.8627	440	24.8835	406	25.5186	424	28.1667	472	21.4345	399	30.3902	527	28.3156	500	26.4959	513	27.133	427	21.2427	333	34.3886
Morus_notabilis_newGene_4714	--	--	1.7805	84	2.51834	117	3.50116	100	5.83795	177	3.69448	166	3.30065	144	6.02241	178	6.447825999999999	188	4.09407	186	6.71401	196	8.60538	252	3.05167	144	4.88718	141	3.81363	123	3.02223	91	4.67021	216	6.64738	191	3.66137	190	6.70711	195	5.82479	178	5.8135840000000005	195	4.34245	169	4.5763	197	4.1260710000000005
Morus_notabilis_newGene_4717	--	--	0	0	0.19831	2	0.201483	2	0	0	0	0	0.304455	3	0	0	0.278528	3	0	0	0.388463	5	0	0	0.264941	3	0.284202	3	0	0	0	0	0.195474	2	0	0	0.241509	3	0.164731	2	0	0	0	0	0.10417	2	0.367219	4	0
Morus_notabilis_newGene_4722	--	LOC21393422	2.5452890000000004	32	0.9579279999999999	14	8.192770000000001	95	2.1018	25	0.996833	13	1.93312	23	4.1133	55	7.44324	88	3.22335	40	5.12101	62	1.33465	20	7.7689770000000005	97	2.74826	41	6.22176	83	2.51616	34	2.07477	30	1.22244	18	1.05662	16	5.04423	63	12.672789999999999	161	10.9569	155	5.44814	65	7.212699000000001	83	16.1914
Morus_notabilis_newGene_4728	--	--	2.5357	25	0.678608	7	1.90123	18	4.16241	38	5.53599	51	4.9407	44	3.89916	39	0.894746	9	1.02139	10	0	0	0	0	0	0	2.42812	24	6.77418	72	4.31893	41	3.61031	35	3.99309	39	4.98345	53	0	0	0	0	1.1358	13	0	0	0	0	0
Morus_notabilis_newGene_4736	--	--	0	0	0	0	0.097811	2	0.066344	1	0.267077	4	0.33703	5	0.140049	3	0.196266	4	0.161846	3	0.221	4	0.123981	2	0.215519	4	0.078271	2	0.187823	4	0.412158	7	0.26257	5	0.192282	4	0.6427	12	0.061555	1	0	0	0	0	0	0	0.375951	6	0.21765
Morus_notabilis_newGene_4737	--	LOC116195525	3.55493	63	2.68133	47	3.09102	53	5.70862	95	5.25477	88	4.87097	80	5.37094	97	5.71242	98	7.25689	124	3.60987	64	4.83583	86	7.38402	133	4.6164	84	3.22383	63	5.07828	87	6.34682	111	7.72013	136	5.72086	112	4.74703	86	4.2157	78	4.33761	88	8.66333	143	4.21746	70	5.95927
Morus_notabilis_newGene_4743	--	LOC112091100	0	0	0.317012	3	0.581134	5	0	0	0	0	0	0	36.8788	303	0	0	0	0	0.394567	4	0	0	0	0	0.297298	3	1.21887	11	0.393158	4	0	0	0	0	4.23989	38	0	0	0	0	0	0	0	0	0	0	0
Morus_notabilis_newGene_475	--	LOC21385033	0.154746	2	0.814269	8	0.172799	2	0.841017	8	0.614216	6	0	0	0.923163	10	0	0	1.04656	11	0.931081	10	0	0	0	0	0	0	0.177965	2	0.612461	6	0.70626	7	1.18194	12	0	0	0.741515	8	0.26661	3	0	0	0.68926	7	0	0	0.470325
Morus_notabilis_newGene_4753	--	--	0	0	0	0	0.122546	2	0.063757	1	0.51988	9	0	0	0.4191	8	0	0	0.176654	3	0.107759	2	0	0	0.193942	4	0	0	0.582195	11	0.176512	3	0.436753	8	0	0	0.045278	1	0.309892	6	0.152307	3	0.099897	2	0.2179	4	0.058473	1	0
Morus_notabilis_newGene_4756	--	LOC110746398	0.447064	7	0	0	0.179909	3	0.285169	5	0.247868	4	0	0	0.305233	5	0.511977	8	0.796349	13	0.190777	4	0.346348	6	1.13515	19	0.245785	4	0	0	0	0	0.30789	5	0.440166	7	0.87419	16	0.247421	4	0	0	0.658151	12	0	0	0.849879	13	0.158155
Morus_notabilis_newGene_476	--	LOC112092602	14.9575	203	62.9019	839	9.19532	121	3.46797	45	2.99334	39	9.46567	119	11.2602	157	9.68961	129	11.7072	154	12.7605	174	4.74894	65	4.78806	67	103.639	1441	71.6181	1065	74.075	974	1.80358	25	2.28502	31	13.0272	196	10.5994	149	13.7013	196	5.95601	93	4.36181	56	6.74242	86	7.37499
Morus_notabilis_newGene_4762	--	LOC21406297	1.35273	11	1.49863	12	2.02703	16	1.19263	10	0.580798	5	1.05152	8	0.615465	6	0.812552	7	1.48669	12	0.169063	2	0.715806	6	0	0	1.4929	13	1.68042	15	1.10421	9	1.01533	9	1.36207	11	1.77352	16	0.824455	7	1.80067	16	0.658851	7	0.856978	7	1.44288	11	0.771144
Morus_notabilis_newGene_4765	--	--	0.240319	3	0.173028	2	0.070696	1	0.215566	2	0.035912	1	0.221529	2	0.199015	2	0.383902	4	0.17682	2	0.374832	4	0.271063	3	0.301679	4	0.200331	2	0.124816	2	0.211766	3	0.13856	2	0.171792	2	0.427205	5	0.490749	5	0.260731	3	0.236559	3	0.146203	2	0.146836	2	0.367679
Morus_notabilis_newGene_4767	--	--	0	0	0	0	0	0	1.49618	15	0.635797	7	0.436588	5	0	0	0	0	0	0	0	0	0	0	0	0	0.337233	4	0.26093	3	0.510681	6	0.462275	5	0.397732	5	0.758201	9	0	0	0	0	0.083767	2	0	0	0.111761	2	0
Morus_notabilis_newGene_4770	--	LOC21392277	1.20306	10	0.445335	4	0	0	0	0	0.328409	3	3.16502	24	0.731148	6	0	0	0	0	0	0	0	0	0	0	1.58499	13	4.36768	38	7.0423	54	0	0	1.27723	11	0	0	1.02905	9	0.58639	5	0	0	0	0	1.41557	11	0
Morus_notabilis_newGene_4775	--	--	0.437707	8	0.862351	15	0.987919	17	0.273803	5	0.248668	5	0.299346	5	0.487497	9	0.816732	14	0.484244	8	0.551327	10	0.412161	8	1.30565	23	1.37168	24	0.676789	13	1.38093	23	0.276256	5	0.260969	5	0.126538	3	0.589783	11	1.34533	25	0.86521	17	1.18563	19	1.17658	19	1.553
Morus_notabilis_newGene_4778	--	--	0.197517	3	0	0	0	0	0	0	1.35991	16	0.285586	4	0.225494	3	0.235116	3	0.383746	5	0.585417	8	0.544304	7	0	0	0.875356	11	1.08812	15	0	0	0.089682	2	1.4356	18	0.243173	4	0.231993	3	1.51464	20	0.462828	7	1.12941	13	0.450848	6	0.343451
Morus_notabilis_newGene_4783	--	--	1.40588	19	1.87402	24	1.3652	18	0.245221	3	0.600136	8	0.39289	5	0.485538	7	0.872196	12	0.953128	12	1.069	14	1.26938	17	3.26644	44	3.9473	53	3.28546	47	2.45607	31	0.718245	10	0.572062	8	0.149423	3	1.2973	18	2.37764	33	3.04864	46	2.94832	36	2.41314	30	2.71741
Morus_notabilis_newGene_4788	--	--	3.03963	59	2.47232	48	1.77696	34	7.66771	141	5.412	101	5.71763	103	7.74894	155	7.02416	133	5.95276	112	8.34425	163	6.14836	120	4.35086	87	3.60138	72	4.00167	86	2.80301	53	4.51504	87	4.16808	81	4.45137	96	5.80449	116	6.50018	133	5.32751	119	3.65833	67	6.35763	115	4.11471
Morus_notabilis_newGene_4789	--	--	0	0	0.275985	3	0.576817	7	0.497744	6	1.35463	15	1.0926	12	0.821886	10	1.58674	17	1.08421	12	0.811635	9	0.765688	9	0.834822	10	0.858144	10	0.982816	12	0	0	0.594293	7	0.895586	10	0.47409	6	0.854368	10	1.09619	13	0.468147	6	0.724155	8	0.609573	7	0.311722
Morus_notabilis_newGene_4791	--	LOC21392611	0	0	0	0	0	0	0	0	0	0	0	0	0.195119	2	0	0	0	0	0	0	0	0	0	0	0	0	0	0	0	0	0	0	0	0	0.210605	2	0	0	0	0	0	0	0	0	0	0	0
Morus_notabilis_newGene_4793	--	LOC21388790	2.46383	45	2.10246	38	2.7029	48	5.77799	100	4.57354	80	4.64062	79	3.70486	69	4.26942	76	4.2043	75	6.10082	111	6.41025	118	4.874591000000001	91	4.367230999999999	82	5.21963	105	2.04521	37	4.07856	74	4.25171	78	4.96757	101	8.1721	154	6.88591	132	6.61261	139	3.97366	68	6.29435	107	3.66094
Morus_notabilis_newGene_4796	--	--	0	0	0.099431	1	0	0	0.241313	3	0	0	0	0	0	0	0	0	0	0	0	0	0.11993	2	0.517946	6	0	0	0	0	0	0	0	0	0.161693	2	0	0	0	0	0	0	0	0	0.613875	6	0	0	0
Morus_notabilis_newGene_4802	--	--	0	0	0.375646	7	0.114349	2	0.092923	2	0	0	0.179601	3	0.53771	10	0.279232	5	0.26553	5	0	0	0	0	0	0	0.079314	2	0.127577	3	0.233197	4	0.174085	3	0.52129	9	0.589029	11	0.199061	4	0.380101	7	0.066339	2	0.154673	3	0.156877	3	0
Morus_notabilis_newGene_4803	--	--	34.2314	301	36.0092	312	34.7012	296	16.4015	137	14.9903	126	16.582	136	10.3819	94	16.1426	139	16.9096	145	13.2673	118	18.8187	167	13.9272	126	18.7594	170	14.9549	145	15.284	131	19.8982	174	18.3103	161	16.4694	161	20.8486	190	21.0249	195	18.4841	188	13.4195	111	10.3044	85	11.4944
Morus_notabilis_newGene_4806	--	--	0	0	0	0	0	0	0.151095	2	0	0	0	0	0.265046	3	0	0	0	0	0.327941	3	0.244113	2	0	0	0.184108	2	0.076945	1	0	0	0	0	0.127723	1	0.181522	2	0	0	0	0	0.053765	1	0	0	0.136462	1	0
Morus_notabilis_newGene_4810	--	LOC21386312	0.247097	3	0.264256	4	0.086432	2	1.1636	14	0.757339	9	0.404009	5	1.24013	16	0.386315	5	0.548992	7	2.32663	29	0.752639	10	1.11234	14	0.484962	6	1.29886	18	0.405413	5	0.655378	8	0.532264	7	0.441673	6	0.433921	6	1.28116	17	1.53493	22	0.177855	2	1.21281	14	0.562961
Morus_notabilis_newGene_4819	--	--	0	0	0	0	0	0	0	0	0	0	0	0	0	0	0	0	0	0	0	0	0	0	0	0	0	0	0	0	0	0	0	0	0	0	0	0	0	0	0.44585	3	0	0	0	0	0	0	0
Morus_notabilis_newGene_4821	--	--	0.479861	6	0.839224	10	0.428662	5	0.414912	5	0.962977	11	2.29241	26	3.19982	39	0	0	0.344138	4	0	0	0.166958	2	0.569313	7	1.68249	21	3.32809	44	1.61817	19	0.815547	10	0.951397	12	2.01245	27	0.228861	3	0.201925	3	0	0	0.262085	3	0	0	0
Morus_notabilis_newGene_4822	--	--	0	0	0	0	0	0	0	0	0	0	0	0	0	0	0	0	0	0	0	0	0.634993	6	0	0	0.095371	2	0	0	0	0	0	0	0	0	0	0	0.109644	2	1.1273710000000001	9	0.876053	8	0	0	0.254483	2	0.395602
Morus_notabilis_newGene_4823	--	--	0.359387	6	0.576344	9	0.293	5	1.63589	22	0.495247	8	0	0	1.2885	19	1.1388	16	0.423416	7	0.881469	15	1.1825700000000001	18	0.277848	5	0.448469	8	0.229912	4	0.447661	6	0.132932	3	0.310535	5	0.398776	8	0.839746	13	0.466261	8	0.833533	16	0	0	1.4403210000000002	20	0.616335
Morus_notabilis_newGene_4825	--	LOC21408231	0.428378	6	1.25792	17	0.311726	4	0.13685	2	0	0	0.391221	5	0.362236	5	0.872316	12	0.702959	9	0.381169	5	0	0	0.189979	3	0.672167	9	0.369317	6	1.18282	15	0.225556	3	0.355595	5	0.673421	10	0.130227	2	0.242638	4	0.405439	7	0.314419	4	0.122804	2	1.17466
Morus_notabilis_newGene_4829	--	--	16.1944	228	6.57884	92	18.7425	256	16.3329	218	22.9186	308	24.6962	323	38.1887	553	26.074	359	27.4117	374	3.75114	54	5.28812	75	6.63488	96	20.1445	292	28.4705	441	21.0602	288	17.8469	249	18.0023	253	27.7933	434	15.3891	224	16.5255	245	16.0942	262	12.5645	166	3.54189	47	5.31013
Morus_notabilis_newGene_4832	--	--	1.37624	24	4.30702	74	1.18864	20	3.9218020000000005	63	2.5823460000000003	44	2.8554589999999997	47	4.3206	78	4.17973	71	2.80341	47	4.60052	80	3.15336	53	0.346571	7	6.27485	109	2.6798859999999998	51	2.48417	44	3.8649700000000005	65	2.7334300000000002	48	2.98086	56	2.51084	45	2.64812	48	5.780818999999999	111	3.3772849999999996	54	3.26479	54	5.4318670000000004
Morus_notabilis_newGene_4833	--	LOC21395953	0.554751	11	1.446	29	1.26133	24	1.5557729999999999	30	1.54976	30	0.826587	16	1.12254	23	1.41111	28	1.63032	32	0.72232	14	1.5355240000000001	30	2.05295	38	1.72088	35	1.21033	26	0.912081	18	1.55153	31	1.21956	22	1.91621	42	0.780356	16	1.24761	26	1.69283	39	0.499113	10	0.840956	16	0.893837
Morus_notabilis_newGene_4838	--	LOC21385464	1.13266	18	1.15574	18	1.35131	22	4.12247	61	3.22101	46	4.10163	59	2.5582	42	2.68679	45	2.05788	31	2.7798930000000004	44	3.45528	55	2.15923	35	0.629065	10	1.77758	33	1.03354	17	2.9724690000000002	46	2.16127	35	2.83515	47	3.2643969999999998	52	2.4742960000000003	43	1.9825790000000003	36	4.44519	65	4.00127	59	4.94598
Morus_notabilis_newGene_4847	--	LOC21398135	0.968287	16	0.460722	8	1.0647	17	1.16622	18	0.128131	2	0.97832	15	0.4488	8	0.581332	9	0.346273	6	1.15153	19	1.15065	19	2.70856	44	1.16287	19	2.08397	37	0.396265	7	1.74711	23	2.61159	42	1.61838	29	0.546749	9	0	0	0.8577710000000001	13	1.2654340000000002	12	0.540184	8	0.560295
Morus_notabilis_newGene_4852	--	--	0	0	0	0	0	0	0	0	1.26713	13	1.27407	13	0.446673	5	1.45257	15	1.32248	14	0	0	1.81649	20	0	0	0.813114	9	1.3661	16	1.43291	15	0	0	2.7085	29	0.186755	3	0.75532	9	1.62689	18	2.05933	25	0.890806	9	1.07312	11	0.329094
Morus_notabilis_newGene_4862	--	--	1.63477	22	1.1799	16	2.65358	35	4.0217	51	2.0890079999999998	27	2.06585	27	1.2701120000000001	19	2.88112	38	2.40618	32	3.7592399999999997	51	2.21098	30	2.96318	41	1.87077	26	2.91567	44	2.8773	38	2.64846	36	1.81354	25	2.27038	34	2.41224	34	2.18959	32	1.42049	23	2.60209	34	3.14408	39	5.07258
Morus_notabilis_newGene_4863	--	LOC21393914	0	0	0	0	0.078982	1	0	0	0	0	0	0	0	0	0.358221	3	0	0	0	0	0.077576	1	0.076425	1	0.038063	1	0.115729	2	0	0	0	0	0.039169	1	0.070514	1	0	0	0	0	0	0	0	0	0.064726	1	0
Morus_notabilis_newGene_4864	--	LOC21384720	107.189	1059	151.207	1475	89.0788	855	20.561	193	29.4082	278	22.3683	206	60.7747	619	39.7577	385	63.145	606	32.2017	321	23.7136	237	34.0915	345	63.997	651	49.3593	537	49.2557	474	32.3742	317	33.5696	332	43.5908	479	32.8158	336	42.4313	442	35.0166	400	19.8725	185	11.8602	110	17.4436
Morus_notabilis_newGene_4867	--	LOC21390578	2.11006	15	0	0	1.77916	12	0	0	0.372485	3	0	0	0	0	0	0	0	0	0.238646	3	0	0	0.35213	3	0	0	0.575837	6	0	0	0.223999	2	0.430051	3	0.904684	7	1.18403	9	2.34208	18	1.24505	10	0	0	0	0	0.840229
Morus_notabilis_newGene_4869	--	LOC21387200	1.31105	20	1.11577	17	0.9765590000000001	15	1.22572	17	1.64474	22	1.98871	27	1.89523	29	0.9833310000000001	15	1.44649	21	1.65979	26	1.7179380000000002	25	1.37423	21	0.37021	6	1.23889	20	0.806384	12	0.651165	10	1.34455	20	1.4461	23	1.69715	27	0.41329499999999997	8	0.665775	12	0.621877	10	1.15873	17	1.19812
Morus_notabilis_newGene_4887	--	LOC107421178	4.78626	43	14.0274	124	5.35842	47	11.4438	97	12.4337	106	11.8285	99	16.0728	148	7.70978	68	9.84584	86	14.6505	132	18.2033	164	9.642	89	4.97193	46	4.0002	40	4.879	43	9.33263	83	9.96551	89	12.5335	125	7.43008	69	11.4956	108	9.6853	100	11.5807	97	9.16639	77	3.82767
Morus_notabilis_newGene_4888	--	--	2.97087	31	3.88357	40	3.0659	31	2.69258	27	2.89752	29	2.72501	26	2.69702	29	2.21789	23	3.60517	36	1.75197	19	2.4039	25	3.44933	37	2.27616	24	2.69817	31	3.17424	32	3.04235	31	3.29277	34	2.59872	30	2.66883	29	4.10987	45	3.86757	46	2.63757	26	1.59093	16	3.50898
Morus_notabilis_newGene_4892	--	--	0.17148	2	0.095967	1	0.431514	5	0.404469	4	0	0	0.154141	2	0.478135	6	0.093468	1	0	0	0	0	0.751455	8	0	0	0.293405	4	0.738589	9	0	0	0	0	0	0	0	0	0.131871	2	0.080788	1	0.160625	2	0.358321	4	0.38074	4	0.169962
Morus_notabilis_newGene_4894	--	LOC112094071	1.17268	11	0.33792	4	2.362	22	2.65909	24	0	0	0.912263	8	0	0	0	0	0.165974	2	0.576957	6	0.634098	6	0	0	1.99145	19	3.63179	37	2.66371	24	1.74386	16	1.39163	13	1.65588	17	0.280348	3	0.334045	4	0.855315	10	1.68851	15	1.43044	13	0.749361
Morus_notabilis_newGene_4897	--	--	0	0	0	0	0	0	0	0	0	0	0.242054	2	0	0	0	0	0	0	0	0	0	0	0	0	0	0	0.20457	2	0.717297	7	0	0	0	0	0	0	0	0	0	0	0	0	0	0	0	0	0
Morus_notabilis_newGene_4901	--	--	18.6804	313	35.1632	581	19.491	317	22.8108	361	25.629	410	22.4742	350	35.412	611	31.3082	513	31.5155	512	31.1652	526	29.2709	494	28.2656	485	51.7559	890	36.3937	670	48.1383	783	17.3049	287	19.373	324	28.9028	537	29.0646	503	22.3803	395	26.1133	505	23.7651	374	33.9735	532	30.65
Morus_notabilis_newGene_491	--	--	0	0	0	0	0	0	0.578417	4	0	0	0.498534	3	0.467605	3	0.492773	3	0	0	0	0	0	0	0.196831	2	0.41905	3	0	0	0.125261	1	0.17435	2	0.187344	2	0	0	0.384765	3	0.078339	1	0.083899	1	0	0	0.223849	2	0.303963
Morus_notabilis_newGene_4911	--	--	25.4991	437	29.0051	490	28.0574	467	3.67607	60	2.71507	45	10.6432	170	2.81254	50	2.59353	44	1.8938	32	3.70702	64	1.44423	25	3.06062	54	12.6742	224	16.5722	313	15.0583	251	0.55423	10	0.590451	11	5.33624	102	12.1424	215	11.3483	205	2.99703	60	3.30876	54	12.156	195	4.62072
Morus_notabilis_newGene_4917	--	--	3.1486	56	3.00866	54	3.7696259999999997	65	4.48635	76	4.74076	81	2.96948	49	3.89249	71	3.8302430000000003	67	3.98333	69	4.539127000000001	82	3.36352	61	3.94959	72	2.75229	51	2.6701490000000003	53	2.93604	51	3.52495	62	3.1780530000000002	57	5.24507	103	4.32902	80	3.30741	62	2.90814	60	3.92565	66	4.51851	75	2.9349749999999997
Morus_notabilis_newGene_4919	--	LOC100249120	17.1275	295	15.5783	265	16.9182	283	10.6586	174	20.4676	337	16.3414	261	25.8322	458	25.0114	421	25.057	418	27.3056	473	21.7585	378	22.3595	394	14.7728	261	16.1177	305	10.7247	180	16.3487	279	16.5428	284	19.2006	367	22.6858	403	31.0223	562	31.2242	620	19.0092	307	20.4529	329	27.7373
Morus_notabilis_newGene_4929	--	--	1.99266	44	1.48137	32	1.38386	30	3.19484	66	4.15862	87	3.1604	65	4.08351	92	3.4034	73	3.62473	77	4.49592	99	2.78851	62	2.15427	49	1.92071	44	1.83751	45	1.34645	29	3.99867	87	3.628	80	3.1507359999999998	76	2.92203	66	3.1653	73	3.33406	85	2.30387	48	3.02386	62	2.73698
Morus_notabilis_newGene_493	--	LOC112092070	0.096769	2	0.399452	5	1.07472	11	0.500546	5	0	0	1.18501	12	0.273594	3	0.197045	2	0.09968	2	1.26592	14	0	0	0	0	2.0234	22	1.06014	13	1.23227	13	0.169241	2	0.406104	5	0.837447	10	1.17228	13	1.01357	12	0.245716	3	0.197121	2	0	0	0.093242
Morus_notabilis_newGene_4931	--	LOC21389847	0.264171	3	0	0	0.22886299999999998	4	0.648118	8	0.567739	7	0.20864	4	0.766154	11	0.373506	7	0.184388	3	0.638387	9	0.742172	14	0.268403	5	0.69263	8	0.42652900000000005	6	0.112428	2	0.16233999999999998	4	0.054349	1	0.20007	4	1.10428	13	0	0	0.295454	4	1.36616	14	1.07039	11	0.345544
Morus_notabilis_newGene_4933	--	LOC21392024	0.232024	4	0.44660599999999995	7	0.265368	4	0.32037899999999997	5	0	0	0.041885	1	0.619406	9	0	0	0.214231	3	0.036494	1	0.25130399999999997	5	0.5594520000000001	8	0.433875	6	0.623516	9	0.495715	6	0.526563	8	0.38339300000000004	6	0.386965	5	0.9147099999999999	12	0.235491	4	0.119981	2	0.26526700000000003	4	0.079002	1	0
Morus_notabilis_newGene_494	--	--	4.48097	61	7.81649	105	7.90644	104	2.9087	38	1.74274	23	5.98606	76	1.20038	17	1.31303	18	2.23404	30	1.44656	20	0.212151	3	0.666589	10	0.513969	8	3.90518	58	2.10207	28	0	0	1.11024	15	1.7333	26	4.80978	68	2.20954	32	2.77565	44	1.46425	19	1.85807	24	1.31753
Morus_notabilis_newGene_4944	--	--	22.7134	341	28.5589	423	18.9101	276	16.0144	228	18.4555	265	20.3283	284	36.413	563	29.259	430	32.9163	479	35.6168	538	33.4837	507	42.0821	647	21.0371	325	19.83	328	21.5822	315	17.7207	264	17.4905	262	24.0856	401	35.4025	549	25.4624	403	33.0571	573	25.7981	364	32.0654	450	24.9104
Morus_notabilis_newGene_4949	--	--	84.2187	842	77.3541	763	52.0767	506	72.9016	690	83.3344	797	44.3327	412	26.0052	268	87.0759	852	27.886	271	73.7855	743	80.2881	810	83.1805	852	55.3177	569	98.2906	1081	51.6361	502	51.868	514	104.009	1039	75.4024	837	82.2797	850	85.7207	903	99.8101	1153	90.5718	851	92.9244	869	122.708
Morus_notabilis_newGene_4951	--	--	0.04841	1	0.242731	5	0.661732	12	6.96419	120	3.74515	66	2.9418089999999997	50	2.52381	48	1.0451	19	1.2445439999999999	23	0.145584	3	0.697472	13	0.177072	4	0.580781	12	1.40243	29	1.39908	26	5.06459	93	3.5247	66	2.22151	46	0.396753	8	0	0	0.279893	6	0.814979	15	0.309807	6	0.068445
Morus_notabilis_newGene_4952	--	LOC21387265	0.098312	2	0.596637	7	0.296729	4	3.93185	45	3.446	40	2.02397	23	1.11328	14	1.20916	15	0.914899	11	0.765031	10	0	0	0.554815	7	0.404577	5	0.912715	12	0.258739	3	1.2495	15	1.43171	17	3.12833	42	1.0934	14	1.61914	21	1.46134	21	0	0	2.27723	26	0.410919
Morus_notabilis_newGene_4955	--	LOC107407540	0	0	0	0	0	0	0.278516	5	0	0	0.592849	9	0.307894	6	1.32483	20	0.488068	8	0.226466	4	0.431566	8	0.324808	6	0.52964	9	0.331013	7	0.299198	5	0	0	0	0	0.442211	8	0.393779	6	0.177866	3	0.283045	5	0.19903	3	0	0	0.19689
Morus_notabilis_newGene_4957	--	--	1.62204	24	2.15334	31	4.27568	61	1.62969	23	1.41638	20	2.46832	34	1.46729	23	1.12529	17	2.1308	31	0.308272	5	0	0	0.09609	2	1.72529	26	2.26603	37	1.66048	24	1.2191	18	0.622573	10	1.6381	27	1.77321	27	1.73756	27	1.08651	19	0.70348	10	0.539379	8	0.353374
Morus_notabilis_newGene_4958	--	--	4.81686	57	5.12468	51	2.67264	31	13.601	151	11.3088	148	11.4431	120	7.28095	97	9.27977	100	7.09749	77	8.12855	108	5.8526430000000005	71	4.41958	57	7.8029980000000005	91	6.463706999999999	80	5.55078	59	6.68413	92	5.9413670000000005	69	11.036107999999999	143	10.520660999999999	122	8.02333	96	8.78093	119	7.054590999999999	68	9.30825	99	4.78142
Morus_notabilis_newGene_4959	--	--	2.01699	25	1.91256	23	1.51458	18	2.9412	34	3.56118	41	2.10994	24	2.4463	31	4.47834	53	3.16818	37	1.40929	17	1.62578	20	0.916831	12	2.45641	31	1.88585	25	2.02183	24	2.97301	36	4.01897	48	1.9842	27	1.71656	22	2.63476	34	1.66733	23	1.88547	22	1.92712	22	4.85458
Morus_notabilis_newGene_4964	--	--	0	0	0	0	0.275224	3	0.368246	4	1.12034	12	1.19093	13	0	0	0.312331	4	0.272587	3	0.113285	2	0	0	0	0	0.434728	5	1.45233	18	0.667562	8	1.11914	13	0.750365	9	0.754621	10	0	0	0.306664	4	0	0	0	0	0	0	0
Morus_notabilis_newGene_4969	--	--	4.16228	61	6.32986	91	7.17079	101	1.39378	20	4.1083	57	1.38254	19	7.31309	109	8.64887	123	5.82538	82	5.84229	86	3.81351	56	7.30743	109	7.62461	114	5.48553	88	5.16439	73	1.57485	23	3.65006	53	3.76659	61	7.33047	110	11.1462	170	9.61707	161	7.18758	98	9.2143	125	7.90036
Morus_notabilis_newGene_497	--	LOC112092069	1.96732	23	9.14311	104	3.60629	41	3.16567	35	0.529691	6	6.48028	70	1.28294	16	1.19742	14	0.53156	6	7.06025	82	1.28202	15	1.15148	14	8.57081	102	6.60436	84	6.45436	73	0	0	2.29325	27	3.25511	42	4.62565	55	7.05269	86	1.96247	27	0.277786	3	2.06328	23	0.660794
Morus_notabilis_newGene_4970	--	--	0.690137	8	0	0	1.31717	15	0	0	0.859425	10	0.051087	1	0.617276	8	0.260023	3	0.413305	5	1.30417	15	0.749708	9	1.04691	12	0.409394	5	0.795085	10	0.226363	3	0.234828	3	1.55448	18	0	0	0.618048	8	3.0889	37	0.890941	12	1.20932	13	0.511125	6	2.13044
Morus_notabilis_newGene_4972	--	--	1.07852	37	0.883218	30	1.96792	66	1.80572	59	1.83374	61	1.01289	33	1.11999	40	1.65569	56	2.39683	80	1.9228	67	0.435547	16	1.2076	43	2.21541	78	1.86694	71	2.16731	73	1.18862	41	0.999479	35	1.07788	41	0.918092	33	1.17396	43	1.90902	76	3.35084	108	1.73286	56	1.59139
Morus_notabilis_newGene_4973	--	--	203.238	3370	92.4176	1512	217.822	3508	30.3432	476	36.7956	584	59.5619	919	47.4467	811	45.5598	740	43.2281	696	3.0791	52	9.30359	156	15.8265	269	83.1666	1418	134.368	2452	114.439	1846	98.6408	1621	95.4133	1581	58.2361	1072	14.961	257	19.5439	342	11.1978	215	42.7983	667	25.1344	390	79.1483
Morus_notabilis_newGene_4974	--	--	0.867168	12	0.96407	13	1.02638	13	1.64701	21	1.14979	15	0.857216	11	0.797616	11	2.20308	29	1.9475	25	1.56477	21	1.20624	16	1.14763	16	0.701053	10	0.666809	10	0.862301	11	1.55377	21	0.559879	8	1.3681	20	1.31602	18	4.8289	67	1.32017	20	1.14573	15	1.6701	21	1.70844
Morus_notabilis_newGene_4976	--	--	6.55789	144	8.19241	177	6.03004	129	5.83528	121	6.58504	138	7.9469	162	8.40797	190	5.21225	112	5.42289	116	4.93565	109	4.31909	96	4.49917	101	6.28437	142	6.9139	167	5.0518	108	4.37089	95	4.92302	108	4.16159	101	7.15403	162	5.87726	136	6.3106	160	3.74962	77	5.45779	112	3.89971
Morus_notabilis_newGene_4977	--	--	8.30785	95	7.39408	83	4.41852	49	16.9881	183	20.0279	218	13.7175	145	15.5173	182	13.2573	148	16.0297	177	15.8213	182	8.75527	101	7.25228	85	10.1656	119	11.1413	140	8.65676	96	12.959	146	16.746	191	17.5492	222	10.6697	126	18.4225	221	15.2184	200	9.85746	106	9.40741	100	11.8059
Morus_notabilis_newGene_4979	--	--	1.03622	10	0.111593	2	0.334771	4	0	0	0.601743	6	0.235358	3	0.404202	4	0	0	0	0	0	0	0	0	0.916765	10	0.271958	3	0.181862	2	0.212843	2	0.233082	3	0	0	0.335148	4	0	0	0	0	0	0	0	0	0	0	0
Morus_notabilis_newGene_4980	--	--	0.448894	7	0.424668	7	0.396955	6	0.696225	11	0.918844	14	0.476948	7	1.81389	29	2.06176	32	1.48185	23	0.901621	15	0.709117	12	0.479031	8	0.419533	7	1.05656	18	0.458151	7	0.660559	11	0.505944	8	0.476259	9	1.2614	21	1.12797	19	1.71585	31	0.861212	13	1.27487	19	0.690085
Morus_notabilis_newGene_4982	--	--	0.061688	1	0.284649	5	0.257175	4	0.606875	10	0.301994	5	0.127377	2	0.287757	5	0.272648	5	0.05846	1	0.353086	6	0.091706	2	0.199791	4	0.264573	5	0.112137	2	0	0	0.162039	3	0.063962	1	0.102992	2	0.255468	5	0.087843	2	0.053399	1	1.18735	18	0.179397	4	0.184946
Morus_notabilis_newGene_4983	--	LOC21392581	143.499	1720	641.653	7586	33.152	386	3.07696	35	43.328	497	13.2174	148	174.302	2152	75.9111	891	107.492	1251	10.8346	131	24.2667	294	8.87031	109	17.4592	216	4.11494	55	8.24247	97	0.141208	2	1.00242	13	93.3016	1241	15.5505	193	168.702	2130	152.668	2113	4.26789	49	12.2419	138	3.69463
Morus_notabilis_newGene_4985	--	LOC21394305	4.01842	62	5.41156	83	4.80932	73	5.52866	81	6.83583	101	4.79087	69	10.492	167	10.6806	162	13.1538	197	5.5209	86	3.52608	55	5.23154	83	4.26767	68	3.78228	65	3.56028	54	3.70373	57	4.17545	65	4.78636	82	5.83562	93	8.99583	147	7.77645	139	4.83577	71	4.52748	66	5.36737
Morus_notabilis_newGene_4986	--	--	9.42807	133	10.9726	153	16.5955	227	36.0858	481	29.1901	393	42.9606	563	15.5795	227	12.0651	167	10.2223	140	20.2049	287	17.8579	254	14.0872	204	7.87072	114	12.7727	198	8.58719	118	15.2052	213	18.8096	265	30.7596	481	23.2043	338	16.6175	247	19.6887	321	12.7922	170	22.6892	299	8.54788
Morus_notabilis_newGene_4989	--	--	0	0	0.323105	4	0.536342	6	0.898863	9	1.69768	17	2.42761	23	0.879785	10	1.3663	14	1.15153	12	1.55735	16	2.37875	25	2.02183	21	1.54235	16	2.55551	29	0	0	1.23775	13	1.87082	19	2.537	29	1.40489	15	5.45695	58	5.69081	67	0.946153	9	3.30307	32	1.92083
Morus_notabilis_newGene_499	--	--	5.59698	68	10.9214	130	6.57673	77	2.66715	30	4.39513	50	3.2690209999999995	37	4.87852	59	6.02625	69	6.33176	72	4.82275	58	2.87892	34	5.893679000000001	72	5.75627	71	9.572004999999999	126	5.94566	70	3.93748	45	3.2343770000000003	40	4.07548	55	6.95493	85	7.61911	96	5.21116	71	3.83535	43	4.70658	53	5.32613
Morus_notabilis_newGene_4990	--	--	31.7988	359	48.5456	540	30.3034	332	13.6488	146	13.3839	145	10.1055	106	24.6742	287	18.3134	203	19.6394	215	13.6615	156	15.157	173	27.3889	317	15.6916	182	14.8778	185	13.0253	143	21.3498	239	22.091	249	11.6619	146	17.0457	199	15.1564	180	14.5113	189	27.8169	295	12.8097	136	25.472
Morus_notabilis_newGene_4991	--	--	160.633	1515	137.988	1284	195.709	1792	157.309	1403	161.408	1455	114.957	1008	124.224	1207	151.044	1394	125.937	1153	143.633	1364	170.666	1624	167.568	1618	167.387	1623	188.649	1957	177.619	1629	204.548	1911	191.924	1808	153.904	1611	160.514	1564	147.995	1470	164.967	1797	183.644	1626	172.438	1521	240.098
Morus_notabilis_newGene_4993	--	--	1.03105	26	5.84882	146	1.17192	29	0.155026	4	0.133979	4	0.970487	23	0.019548	1	0.106538	3	0.273218	7	0.026307	1	0.025611	1	0.039075	2	0.161788	5	0.327682	10	1.07171	27	0.053485	2	0.025641	1	0.087068	3	0.915848	24	0.35246	10	0.149091	5	0.118702	3	0.253664	6	0.33644
Morus_notabilis_newGene_4994	--	LOC21385647	0.931042	13	0.454886	6	1.51847	20	0	0	0.349342	5	0.829246	11	1.21137	17	4.45514	58	3.26319	43	1.63651	22	1.3627500000000001	17	6.814030000000001	93	0.073042	1	0	0	0	0	1.04082	14	0.261569	4	0.527274	8	1.43838	20	1.75987	25	0.62976	10	1.32813	17	0.960193	12	2.74554
Morus_notabilis_newGene_4997	--	--	1.40539	17	0	0	0.248628	3	0.329238	4	0.397802	5	2.19887	24	0.312367	4	2.63977	30	1.33695	15	0.528157	7	0.199482	3	0.529142	7	1.79982	22	0	0	0	0	0.246275	3	0.18552	3	0.300378	4	0.875561	11	0.429927	6	5.06482	68	0.343914	4	0.951999	11	2.3486
Morus_notabilis_newGene_4998	--	--	2.49187	49	2.12645	42	2.62056	50	2.11467	40	2.41005	46	2.54525	47	2.79827	57	3.82094	74	2.5149	48	2.14871	43	2.12711	43	1.73686	35	2.37324	48	2.08414	45	1.90851	37	2.35204	46	2.61839	52	1.54513	34	3.0572	62	2.89595	60	2.50583	57	2.34977	44	1.95766	36	2.80755
Morus_notabilis_newGene_4999	--	--	0.7929440000000001	13	0.579503	9	0.089597	3	0.114882	2	0.590985	9	0.37781699999999996	7	0.37959	7	0.365548	7	0.89542	15	0.96812	15	0.35721	6	0.563863	9	0.669171	12	0.46670100000000003	8	0.195157	4	0.195471	4	0.070155	2	0.424899	8	0.999111	16	0.607181	12	0.406728	8	0.409454	7	0.7439439999999999	11	0.646003
Morus_notabilis_newGene_500	--	LOC114319564	0	0	0	0	0	0	0	0	0.129315	2	0.463503	6	0	0	0.117634	2	0.381631	5	0.1961	3	0.308814	4	0	0	0.209163	3	0	0	0	0	0	0	0.237271	3	0.100601	2	0.25234	4	0.159334	2	0.376741	6	0	0	0.347663	4	0
Morus_notabilis_newGene_5001	--	--	72.3407	1270	56.9573	987	173.06	2949	262.381	4355	228.415	3832	189.93	3099	157.46	2847	124.625	2141	109.052	1858	72.1827	1276	251.987	4461	146.401	2631	179.373	3236	154.597	2985	162.06	2766	548.824	9544	497.061	8715	212.508	4139	109.612	1988	126.575	2340	146.28	2965	236.592	3899	98.6616	1619	133.778
Morus_notabilis_newGene_5004	--	LOC21386547	18.0261	197	13.1603	142	21.5115	228	60.3307	623	56.9134	594	46.5335	472	26.7543	301	22.283	238	18.9043	201	36.5033	401	50.3025	554	32.764	366	11.169	126	23.0277	277	15.8764	169	82.463	891	65.3882	713	52.3645	634	32.541	367	29.7436	342	33.215	419	49.9833	512	57.098	583	47.9451
Morus_notabilis_newGene_5005	--	--	0.950345	24	0.615261	16	0.598071	15	0.347291	9	1.07847	26	0.501321	12	0.906727	24	0.728994	18	0.584752	15	0.386102	10	0.52631	14	0.220994	6	0.512801	14	0.345118	10	0.648105	16	0.378095	10	0.831971	21	0.649543	18	0.660148	17	0.82945	22	0.429976	13	0.783279	19	1.10557	26	0.81184
Morus_notabilis_newGene_5006	--	--	29.2004	613	21.4529	445	19.0947	390	31.1732	619	33.845	679	31.5378	616	34.4389	745	31.4483	646	32.8767	670	48.1657	1019	27.9996	593	27.0772	582	26.6623	576	31.0402	717	30.8019	629	19.5472	407	23.9514	503	33.8391	789	37.1763	807	42.7003	944	30.8124	747	28.9484	571	45.4901	893	39.8547
Morus_notabilis_newGene_501	--	--	0.822048	35	0.143199	6	2.96167	116	1.36195	53	1.15436	45	1.92054	73	0.672165	29	0.639766	25	0.618939	26	0.222669	10	0.092685	4	0.154596	7	1.38162	57	2.4513220000000002	109	1.1645	48	1.3657040000000003	56	1.75341	71	1.00452	46	0.6025670000000001	26	0.827173	37	1.16347	54	0.120554	5	0.095276	4	0.091175
Morus_notabilis_newGene_5013	--	LOC21390134	0.35964	6	0	0	0	0	0.45755	8	0.595895	10	2.18301	27	0	0	0.236407	4	0	0	0.505465	9	0.399842	7	0.258375	5	0.641946	12	0.329424	7	0	0	0.454097	8	0.17796	3	0.954998	18	0.182697	4	0.5515939999999999	11	0.232343	6	0	0	0.095816	2	0.262727
Morus_notabilis_newGene_5015	--	--	6.3949	159	8.19408	201	6.31978	153	26.1816	614	26.742	634	22.3872	516	18.5202	473	16.1967	393	16.1268	389	27.6327	690	18.4901	463	13.2048	336	15.3523	392	15.0162	410	12.6563	306	12.6869	312	15.4644	383	22.1352	609	20.7198	531	22.8305	597	23.1239	663	14.5511	339	29.1785	677	16.1352
Morus_notabilis_newGene_5016	--	LOC21400927	0.269026	4	0	0	0.149726	2	0	0	0.84368	10	0.552582	7	0.774618	10	0.16368	2	0	0	0	0	0.350161	5	0.50325	7	0.511753	7	1.66783	23	0.900038	11	1.08252	14	0.241479	3	0.617156	9	0	0	0.194037	3	0.745494	11	0.819404	10	0.213945	3	0.530707
Morus_notabilis_newGene_5017	--	--	16.317	163	22.9425	225	14.0674	136	4.80781	46	5.3816	52	8.2495	77	12.6775	130	8.04901	79	8.79926	85	6.45759	65	4.33275	44	5.26811	54	16.6748	171	16.6479	182	12.1748	118	4.83827	48	5.2112	52	10.0089	111	10.3889	107	12.5787	132	9.62938	111	6.16946	58	5.95155	56	8.60622
Morus_notabilis_newGene_5018	--	LOC21385513	0.588357	11	0	0	1.18799	21	1.02726	18	1.20695	21	1.83987	31	3.49521	66	1.04193	19	4.29773	76	1.03932	19	2.65425	49	3.04277	57	0.61493	12	0.540467	11	0.540332	10	2.35299	43	2.78891	51	2.2117	45	0.760242	15	1.61042	31	2.94524	62	3.55454	61	1.0391	18	2.84528
Morus_notabilis_newGene_502	--	LOC112093331	0.795228	11	2.20471	30	0.469959	7	1.61968	21	0.339289	5	2.52964	33	0.213647	3	0.402799	6	0.52863	7	2.37836	33	0.253093	4	0.21017	3	1.43497	21	1.86555	28	1.24453	17	0.144631	2	0.511149	7	0.621622	10	1.12685	16	2.14728	31	0.311052	5	0	0	0.673759	9	0.134728
Morus_notabilis_newGene_5024	--	--	0	0	0.31718	4	0.254782	3	1.37138	13	1.03326	10	0.889039	9	0.829415	9	0.518113	5	0.926775	9	0	0	0	0	0	0	0	0	0.278582	3	0.30738	3	1.17091	12	0.608023	6	1.30276	15	0.530059	6	0.243014	3	0	0	0	0	0	0	0.191992
Morus_notabilis_newGene_5027	--	LOC112090261	0.173754	2	0.064069	1	0.13196	1	0	0	0	0	0.204902	2	0.061772	1	0	0	0.795224	6	0	0	0	0	0.244393	2	0.203699	2	0	0	0.063227	1	0	0	0	0	0.056566	1	0	0	0	0	0	0	0.068225	1	0	0	0.137343
Morus_notabilis_newGene_5032	--	--	0.72445	12	0.451001	8	0.662816	11	1.06797	17	0.986144	16	0.792993	13	0.989483	17	1.09368	18	1.12466	19	0.521622	9	0.840344	15	1.6138	28	1.10421	19	0.578144	11	0.47287	8	2.15768	36	2.1997	37	0.947027	18	0.991626	17	1.72901	31	1.63283	32	1.26808	20	0	0	0.576069
Morus_notabilis_newGene_5035	--	--	0	0	0.142295	4	0.03869	1	0.042408	2	0.188006	5	0.114622	3	0	0	0.489733	12	0.235416	6	0.062384	2	0.220139	6	0.111896	3	0.106385	3	0.065878	2	0.102284	3	0	0	0	0	0.22419	7	0.182704	5	0.091658	3	0.034728	2	0.128136	3	0.021448	1	0.039178
Morus_notabilis_newGene_5037	--	--	0	0	0	0	0	0	0	0	0.113425	2	0	0	0	0	0	0	0	0	0	0	0	0	0	0	0.386235	4	0.357942	4	0.363829	4	0	0	0	0	0	0	0.107493	2	0	0	0	0	0	0	0	0	0
Morus_notabilis_newGene_5039	--	LOC21400882	0.533842	6	0.487711	5	0.566255	6	0.336198	4	0.67652	7	0.818683	8	1.07904	12	0.603655	7	0.462182	5	0.53371	6	0.502222	6	1.30038	14	0.25065	3	0.612159	7	0.307072	4	0.652881	7	0.380924	4	0.219096	3	0.140449	2	1.10299	13	0.951032	12	0.448158	5	0.690843	7	0.479754
Morus_notabilis_newGene_5044	--	--	1.23366	38	5.15543	155	0.639262	19	0.089297	3	1.45999	43	4.32936	123	25.3183	795	13.5691	405	9.18257	272	0	0	0	0	0	0	1.94919	62	1.52229	52	1.46546	44	0.976678	30	0.930188	29	56.9847	1927	0	0	0	0	0.391866	14	0.310353	9	0	0	0
Morus_notabilis_newGene_5048	--	--	0.583367	10	0.476034	7	0.7354149999999999	15	2.98429	39	1.44871	27	1.90957	30	2.41662	52	3.4488339999999997	60	0.912566	19	2.94607	51	3.72248	67	1.99944	34	1.91255	38	2.16952	39	2.3834810000000006	40	2.19443	34	2.0577989999999997	26	1.14758	20	2.04157	30	2.16081	37	1.33326	32	1.74188	28	2.04505	40	1.2517749999999999
Morus_notabilis_newGene_5049	--	LOC21390075	0.380316	4	0.094413	1	0	0	0.560535	6	0.539004	6	0.2347	3	0	0	0	0	0	0	0	0	0.134072	2	0.18691	2	0.465442	5	0.234894	3	0	0	0.141648	2	0.338467	4	0	0	0	0	0	0	0	0	0	0	0	0	0
Morus_notabilis_newGene_5050	--	--	6.65929	121	7.166613999999999	130	7.03279	140	7.13436	132	8.34596	154	11.4517	200	10.7259	221	12.6932	260	12.5737	260	9.87132	201	7.978	161	10.2519	223	10.566	199	8.4186	171	11.1959	203	6.751144999999999	131	7.91759	153	9.24287	200	10.9203	223	9.18437	191	10.9227	249	9.50249	181	7.84779	160	12.374566000000002
Morus_notabilis_newGene_5051	--	LOC21387085	0.14712	2	0.325132	4	0	0	0.407033	5	0.344783	4	0.519387	6	0	0	0.097397	2	0.23781	3	0.388089	5	0.390592	5	0.235906	3	0	0	0.40064	6	0	0	0.155865	2	0.343456	5	0.441178	6	0	0	0.379241	5	0.355117	5	0	0	0.689439	8	0
Morus_notabilis_newGene_5052	--	LOC21392778	0.054504	1	0.090829	1	0.637978	7	0	0	0.335377	5	0	0	0.361132	6	0	0	0.257252	4	0.44411199999999995	6	0	0	0	0	0.105472	2	0.46992900000000004	7	0.082515	1	0.350139	5	0	0	0.183205	3	0.22774	3	0.17226	3	0	0	0.18050100000000002	3	0.070746	1	1.21446
Morus_notabilis_newGene_5055	--	LOC112091135	1.88904	30	12.445	173	6.37326	90	0.161887	3	0	0	0.25115299999999996	5	0.089474	3	0.06216	1	0.254968	5	0	0	0	0	0.032445	1	0.359985	6	0.51989	11	4.13715	58	0	0	0	0	0	0	0.668129	12	0.22135	5	0.166275	3	0.06435	1	0.6433180000000001	10	0.147166
Morus_notabilis_newGene_5058	--	--	2.54352	40	3.08712	48	3.74207	57	4.06495	60	5.06698	76	4.91606	72	6.53272	105	8.23188	126	9.507786000000001	145	5.08667	80	6.21149	98	5.13011	83	2.90556	47	2.00348	35	1.88737	29	2.72954	43	2.91834	46	2.98184	52	6.08618	98	5.4215	89	6.5248	118	4.83225	71	5.93819	87	4.35821
Morus_notabilis_newGene_5060	--	--	0	0	0.586586	6	0.590812	6	1.46477	13	1.81346	17	0.105483	1	1.04635	11	0.966469	9	2.02067	19	0.337892	4	2.33261	22	0	0	0	0	0.869031	9	0	0	1.11173	11	1.65152	16	1.48369	16	0	0	1.14657	12	0.091102	1	0	0	2.16565	19	0
Morus_notabilis_newGene_5062	--	--	0	0	0.076068	1	0	0	0.575492	7	2.05524	23	0.333583	4	0.09212	2	0.371158	5	0.30146	4	0.746777	9	0.37283	5	0	0	0	0	0.291482	4	0.196073	3	0	0	0.237349	3	0.099193	2	0.281758	4	0.496868	6	0.411099	6	0.075873	1	0.296374	4	0.258133
Morus_notabilis_newGene_5063	--	--	5.97939	111	4.84144	89	5.71864	103	10.767	188	10.5931	187	10.3768	179	9.164	175	7.84039	142	9.20279	165	16.7705	312	7.94573	148	9.9608	189	9.08765	173	10.4714	213	8.18129	147	5.09453	94	6.56693	122	8.45513	174	11.2534	215	11.3534	221	11.703	250	7.03827	122	12.9076	223	11.5223
Morus_notabilis_newGene_5066	--	--	2.68881	41	1.9344	30	0	0	1.00187	15	0.187241	3	1.58707	23	0.811091	13	0	0	1.80472	27	0	0	1.49453	23	1.80765	29	0.681162	11	1.74837	30	1.96142	30	1.86541	29	0.944202	15	1.62997	28	1.79824	29	2.54175	41	0.537597	10	2.06859	30	0.765802	11	0.209415
Morus_notabilis_newGene_5067	--	--	1.29891	23	1.05705	19	3.44427	59	2.64058	44	3.26142	55	1.64611	27	3.22862	58	5.13917	88	5.46329	92	3.1784	56	3.8303	68	4.51651	81	2.3336	42	0.939781	18	0.679245	12	1.54071	27	1.93067	34	2.70606	53	4.08613	74	3.15803	58	2.77945	56	2.18175	36	3.96782	65	3.15895
Morus_notabilis_newGene_5070	--	--	0	0	0	0	0	0	0	0	0	0	0	0	0	0	0	0	0	0	0	0	0	0	0	0	0	0	0	0	0.152308	1	0	0	0	0	0	0	0	0	0	0	0	0	0	0	0	0	0
Morus_notabilis_newGene_5072	--	LOC21406018	0.358344	11	0.950697	27	0.775387	22	0.60493	17	0.412797	12	0.296612	8	1.35025	40	0.842939	24	1.01449	28	1.09197	32	0.505604	15	1.01581	30	1.38533	41	1.29267	41	1.4148	40	0.347825	10	0.457096	13	0.421813	14	0.761852	23	0.782913	24	1.05814	35	0.634768	17	0.723642	20	0.575375
Morus_notabilis_newGene_5073	--	--	0.894462	19	0.474205	10	0.66788	14	0.9151180000000001	18	1.10547	22	0.261826	6	1.30825	26	0.814552	17	1.10061	22	0.35797199999999996	8	0.570588	13	1.11014	24	0.719779	14	0.303146	7	0.583525	12	0.666315	14	1.08948	22	0.40313200000000005	10	1.6840190000000002	37	0.880205	18	1.01827	23	0.8367180000000001	16	0.591855	12	1.25738
Morus_notabilis_newGene_5075	--	LOC21391373	1.74045	24	1.02338	14	4.47568	60	0.766615	10	3.81609	50	0	0	0.249512	4	6.93759	88	2.9744859999999997	38	12.4155	161	1.36332	19	10.3255	140	1.1464	17	5.08209	75	1.42514	19	6.47663	88	8.96779	123	1.40426	22	5.45493	76	12.6923	167	8.010641999999999	125	11.9257	149	11.381	139	22.7784
Morus_notabilis_newGene_5088	--	--	0	0	0	0	0	0	0	0	0.098522	1	0.099922	1	0	0	0.199575	3	0	0	0.169913	2	0	0	0	0	0	0	0	0	0	0	0	0	0.154445	2	0	0	0	0	0	0	0	0	0	0	0	0	0.045368
Morus_notabilis_newGene_509	--	--	0.206419	3	0.13897	4	0.61492	9	2.51496	47	2.6881880000000002	41	2.27782	37	1.57042	23	1.53519	22	1.0985260000000001	19	1.22072	21	1.88562	29	0.367258	6	2.1483160000000003	41	1.8232469999999998	32	1.28522	23	3.5128	56	2.707	48	3.1959	70	1.27007	19	1.61193	28	1.56529	37	0.826012	13	2.4260219999999997	38	1.44879
Morus_notabilis_newGene_5090	--	--	0	0	0	0	0	0	0.363398	6	0.514806	8	0	0	0.170617	3	0.148819	3	0	0	0.20809	4	0	0	0	0	0.174193	3	0	0	0	0	0.532589	9	0.149722	3	0	0	0.113807	2	0	0	0.050729	1	0.031416	1	0.220862	4	0.171288
Morus_notabilis_newGene_5092	--	--	0	0	0	0	0.317204	6	0.938704	15	1.0639129999999999	18	1.22332	19	0.3211	6	0	0	0	0	0	0	0.121003	3	0	0	0.466649	8	3.90237	72	1.13636	19	0	0	0.957151	16	0.5715669999999999	12	0	0	0	0	0.465338	10	0	0	0	0	0
Morus_notabilis_newGene_5099	--	LOC21388674	0	0	0	0	0.11409	2	0.238143	3	0.344662	3	0	0	0.266347	3	0.151049	2	0.270614	3	0.213048	2	0.234911	3	0.106757	1	0.313305	3	0	0	0.115803	2	0.132167	2	0.21151	2	0.150723	2	0.106507	1	0.156744	2	0.219472	3	0.351572	3	0.196949	2	0.192776
Morus_notabilis_newGene_510	--	--	0	0	0	0	0.10624	3	1.75917	45	1.37444	36	0.859684	22	0.398868	12	0.774492	21	0.189383	5	0.588712	16	0.268902	8	0.105578	3	0.588269	17	0.330835	10	0.07479	2	1.35771	37	1.04752	29	1.4809	45	1.01995	29	0.274839	8	0.569339	18	0.24566	7	1.08387	28	0.782216
Morus_notabilis_newGene_5103	--	LOC21394603	0.539695	5	0	0	0	0	0	0	0	0	0.142382	2	0	0	0	0	0	0	0	0	0	0	0.271178	3	0	0	0.155292	2	0.302598	3	0.207933	2	0	0	0.129478	2	0	0	0.276735	3	0.174185	2	0.136211	2	0	0	0
Morus_notabilis_newGene_5105	--	LOC21385222	1.38638	14	0.492137	5	0.479267	5	0.516284	5	1.07849	10	2.3114689999999998	22	1.74323	18	1.47903	14	1.44883	14	0.418575	5	0	0	1.35463	14	1.53685	11	0.699031	8	1.17242	11	2.98696	29	1.10379	11	0.802667	9	0.84567	9	0.682296	7	1.33542	15	2.09325	19	1.12972	11	0.561438
Morus_notabilis_newGene_5108	--	--	0	0	0.111969	3	0.859879	19	3.27336	71	1.93522	42	0.491619	11	1.79896	42	0.892704	20	1.31567	29	0.977055	23	1.11313	26	0.276886	7	0.496584	12	0.28882	8	0.215969	5	1.31832	30	2.72946	62	2.13518	54	1.13522	27	1.19854	29	1.05004	28	3.16038	68	0.89189	19	0.571585
Morus_notabilis_newGene_511	--	--	0.285555	3	0	0	0	0	0.160872	2	0.422807	4	0.317659	3	0	0	0.401193	4	0.294145	3	0.454786	4	0.050276	1	0	0	0.105037	1	0.13758	2	0	0	0.116405	1	0.122828	1	0.120881	2	0.278675	3	0	0	0.34847	4	0	0	0.211721	2	0.286855
Morus_notabilis_newGene_5114	--	--	0	0	0	0	0	0	0.704218	13	0	0	0.118951	2	0.030386	1	0	0	0.197942	5	0.268066	6	0.8927780000000001	18	0.033229	1	0.16276	4	0	0	0	0	0	0	0.042574	1	0.028819	1	0	0	0.1966	4	0.863887	18	0	0	0.600635	10	0.150175
Morus_notabilis_newGene_5117	--	LOC110815510	69.6183	925	51.4217	675	60.1545	777	24.1237	304	15.4144	196	61.5789	761	16.1598	222	17.5697	229	20.6185	266	21.9905	295	18.1966	244	24.2445	330	18.7957	257	38.3959	562	36.5379	473	10.8404	143	12.8161	171	18.6888	276	50.4481	693	32.6733	458	19.4791	299	19.8008	248	28.7182	357	27.515
Morus_notabilis_newGene_512	--	--	0	0	0	0	0.235417	6	1.3364	33	1.43074	36	1.0578	26	0.741393	20	0.665457	17	1.08983	28	0.745236	20	0.444788	12	0.406764	11	0.923775	25	0.507376	15	0.391502	10	0.750043	20	1.00962	27	2.08224	60	0.407841	11	0.362009	10	0.397633	12	0.431481	11	0.733723	18	1.01285
Morus_notabilis_newGene_5121	--	--	6.37272	111	7.15179	123	4.98611	85	2.15942	36	2.68658	45	2.04221	33	3.42897	62	4.29256	74	4.88384	83	3.10142	55	2.91425	52	4.71701	84	3.38349	61	3.80434	73	5.37597	91	2.76602	48	2.13929	38	2.32678	45	4.21239	76	5.86107	108	3.36747	68	3.43106	56	3.04611	50	3.95023
Morus_notabilis_newGene_5124	--	LOC21391268	0	0	0	0	0	0	0	0	0	0	0	0	0.571876	5	0	0	0	0	0	0	0	0	0	0	0	0	0	0	0	0	0	0	0	0	0	0	0	0	0	0	0	0	0	0	0	0	0
Morus_notabilis_newGene_5125	--	LOC21393805	0	0	0.027543	1	0.284874	6	0.652171	12	1.61712	29	1.57645	27	1.82541	35	0.487164	9	1.104	20	0.171931	4	0.450195	9	0.852708	17	0	0	0.32674	7	0.220922	4	1.6262	30	2.11184	39	2.78823	57	1.16448	23	2.16492	42	1.84499	40	0.676523	12	0.686623	12	0.287363
Morus_notabilis_newGene_5128	--	LOC21391924	0	0	0	0	0	0	0	0	0.314222	3	0	0	0	0	0	0	0	0	0	0	0	0	0	0	0	0	0	0	0.065684	1	0.076954	1	0	0	0	0	0	0	0	0	0	0	0	0	0	0	0
Morus_notabilis_newGene_5131	--	LOC21411327	1.47197	41	1.25913	35	0.861105	23	2.9564	77	3.74733	99	2.13003	55	2.58291	74	2.61909	71	2.00879	54	1.6311829999999998	39	2.81971	79	1.60102	46	2.43291	69	2.37372	72	1.33763	36	2.0038	55	2.10562	58	2.34861	72	1.46715	42	1.25052	37	1.98282	63	1.56326	41	1.87772	49	1.02235
Morus_notabilis_newGene_5132	--	LOC21410041	11.0299	212	7.69471	146	11.5899	217	22.2548	405	20.3374	374	19.9158	356	19.4693	386	21.2209	400	21.8197	408	12.3645	240	12.6959	247	10.4437	206	12.6758	251	19.3214	409	8.33445	156	14.4702	276	14.7489	284	15.3764	329	14.0511	280	12.6331	256	13.509	300	15.017	272	17.4519	314	11.0882
Morus_notabilis_newGene_5134	--	--	0	0	0	0	0.079436	3	2.32028	70	3.00279	91	0.798208	24	0.204979	7	0.925714	29	0.506687	16	1.14049	37	0.630187	21	0	0	0.666886	22	0.161417	6	0.063604	2	0.295002	10	0.297139	10	0.124475	5	0.105449	4	0.246038	9	0.714926	27	0	0	0.240497	8	0
Morus_notabilis_newGene_514	--	--	0.7572730000000001	14	3.30468	57	3.15402	53	4.3831299999999995	70	3.61323	59	4.27103	64	4.65577	82	3.23761	55	4.20846	70	2.97697	52	2.71783	48	2.39461	43	8.882128999999999	154	3.68843	72	3.72325	62	4.57982	77	5.73896	97	4.05788	78	4.03046	72	3.05348	56	2.81339	59	4.5835729999999995	63	2.67253	45	3.18216
Morus_notabilis_newGene_5146	--	--	0	0	0	0	0	0	0	0	0	0	0	0	0	0	0	0	0	0	0	0	0.083031	1	0	0	0	0	0	0	0	0	0.378545	5	0.336298	4	0	0	0	0	0	0	0.304911	4	0	0	0.139604	2	0
Morus_notabilis_newGene_5148	--	LOC21384367	2.33652	69	1.30507	39	1.94272	56	5.33116	149	5.62974	159	3.82955	106	5.02739	153	3.98132	116	3.59904	104	4.47958	134	3.90124	117	2.7124	83	2.10744	64	3.12179	102	1.98701	58	3.74783	110	3.69013	109	4.41399	145	3.74523	115	3.77376	118	4.11435	141	2.44142	68	3.6297	101	3.06523
Morus_notabilis_newGene_5150	--	--	596.956	10186	475.077	7999	701.742	11629	675.238	10900	1138.12	18565	1131.27	17948	466.894	8209	208.266	3479	366.269	6067	131.459	2260	274.687	4730	281.523	4920	278.177	4881	454.046	8524	269.796	4478	1120.12	18942	1113.76	18989	1490.88	28238	441.855	7792	336.839	6055	334.996	6603	907.776	14549	299.219	4775	314.924
Morus_notabilis_newGene_5151	--	LOC21386165	0.587065	6	0.892033	9	0.402966	4	0.612294	6	0.719797	7	0.704824	7	0.659501	7	0.706556	7	1.12002	11	0.776926	8	0.583234	6	0.24873	3	1.73359	17	1.59365	17	0.299937	3	0.294377	3	0.499933	5	0.735265	8	0.854466	9	1.5902	16	0.96432	11	0.840933	8	0.632291	6	0.58304
Morus_notabilis_newGene_5153	--	--	0.137061	5	0.272691	10	0.250919	9	0.547312	19	0.185923	7	0.21154099999999998	8	0.190153	8	0.409972	13	0.318886	12	0.21319700000000003	9	0.028359	1	0.516559	19	0.027828	1	0.074443	5	0.029319	1	0.105241	4	0.273034	10	0.300983	13	0.33092099999999997	13	0.47021900000000005	18	0.150332	7	0.474368	16	0.483028	16	0.39242
Morus_notabilis_newGene_5157	--	LOC21392598	3.21105	85	4.36866	107	5.0808930000000005	122	13.1516	314	8.83829	222	7.9364	195	13.758904999999999	362	23.9486	590	18.9717	471	23.8334	608	16.0939	408	16.592945999999998	428	4.74411	124	2.4511700000000003	72	1.69176	43	8.10028	204	7.75208	197	5.16901	146	15.2686	388	12.0045	332	12.921	380	10.755168000000001	256	16.2562	397	15.8555
Morus_notabilis_newGene_5158	--	--	7.74445	232	8.23626	243	7.27487	212	9.31112	264	8.65119	248	7.50031	209	14.6309	451	16.204	474	18.1888	528	11.3813	343	8.85588	267	7.37813	226	7.90202	243	5.7386	189	6.74372	196	5.98437	178	6.15485	184	10.2856	342	13.5235	418	11.2146	353	10.5632	365	7.88829	222	11.3048	316	8.74038
Morus_notabilis_newGene_516	--	LOC21404278	0.975335	11	0.816533	9	0.553918	6	2.13686	22	1.33737	14	1.67159	17	1.22205	14	0.821177	9	0.645679	7	0.595643	7	0.461764	6	0.716942	8	2.71455	30	2.3715	28	1.29648	14	2.14717	23	2.05914	23	0.823779	10	1.00864	12	1.19778	14	0.716837	9	0.584011	6	0.498195	6	0.436808
Morus_notabilis_newGene_5160	--	--	2.39115	61	3.89966	97	4.23916	103	8.2784	198	8.7437	211	7.6544989999999995	180	7.03238	183	9.898634000000001	244	6.84764	168	6.27877	160	6.33218	162	2.93238	76	5.85315	152	3.54092	99	3.17323	77	5.3850739999999995	135	5.221137000000001	132	4.79754	135	5.65083	148	4.52984	121	5.34089	156	2.29419	55	6.93051	164	2.04045
Morus_notabilis_newGene_5164	--	LOC21398596	0.297675	4	0.450757	6	0.558857	7	0.490717	6	0.271339	4	0	0	1.44164	18	1.16934	14	0.552639	7	1.40669	17	1.15798	14	0.709026	9	0.174478	3	0.267702	4	0.254629	3	0.239244	3	0.769075	9	0.700504	10	0.404122	5	0.764237	10	0.586329	8	0.607986	7	0.906613	10	0.762462
Morus_notabilis_newGene_5166	--	--	19.7781	415	26.8229	556	23.6823	483	16.0461	319	23.0339	462	14.492	283	32.6901	707	37.67	774	40.3707	823	27.4297	580	28.7469	609	33.3843	718	26.3644	569	22.4392	518	23.1858	474	30.7224	639	26.5585	557	22.0964	515	29.8605	648	25.342	561	31.9011	774	27.7	546	25.2048	495	35.1549
Morus_notabilis_newGene_5169	--	--	0.157858	3	0	0	0.170861	3	0.368454	5	1.10973	15	0.536983	7	0.951763	14	0.112679	2	0.2429	4	1.19726	17	0	0	0.843151	12	0.468912	7	0	0	0.449562	6	1.10802	15	0	0	2.24304	34	2.23231	32	1.03062	15	0.077872	2	0	0	0.117682	2	0
Morus_notabilis_newGene_5170	--	LOC21391743	2.72426	65	2.82527	66	4.18074	96	4.2242	95	8.29284	187	5.62623	124	8.22286	200	5.58502	129	9.10234	209	2.70202	65	2.68228	64	1.4519	36	1.97189	48	3.64703	95	2.83355	65	3.13686	74	4.50159	106	3.30463	87	2.70591	66	4.28419	107	5.07683	139	2.65037	59	1.72904	39	1.09482
Morus_notabilis_newGene_5171	--	--	3.74411	48	2.90559	37	5.08465	63	0.973517	12	1.60543	20	0.948445	12	6.54066	86	7.0845	89	6.49836	81	2.86795	37	3.46185	45	3.50414	46	4.22115	56	6.21152	87	0.845753	11	1.4925	19	5.12644	66	3.52915	50	4.96931	66	6.67705	90	2.34037	35	3.35807	41	1.70747	21	1.53693
Morus_notabilis_newGene_5174	--	--	0.23874	4	0	0	0.316858	5	1.13531	18	0.402288	7	0.745445	12	1.42412	24	0.598859	10	1.19799	19	0	0	0	0	0	0	0.622227	11	0.442409	8	0.086827	2	0.5516030000000001	10	0.583198	10	0.45537	9	0.173401	3	0.175313	4	0.395671	8	0	0	0	0	0.079258
Morus_notabilis_newGene_5175	--	LOC21395796	7.89998	115	11.4785	165	8.60612	122	6.83961	94	6.32918	88	8.86866	120	7.48314	112	5.73452	82	7.98899	113	5.34163	79	5.96693	88	6.24766	93	8.759	131	6.97986	112	7.96324	113	2.29797	34	6.23285	91	7.34743	119	7.8925	119	10.506	161	9.42758	158	5.79297	79	5.79006	79	5.64627
Morus_notabilis_newGene_5176	--	--	1.40034	34	1.12113	27	1.52443	35	2.69675	61	2.91767	66	3.36268	74	0.899495	22	0.712857	17	0.433131	10	1.77697	43	0.742997	18	0.874753	22	4.04689	99	3.21501	84	3.24527	75	2.2003	52	2.37429	56	1.99195	53	0.524563	13	1.45505	37	1.25988	35	1.45371	33	1.84208	41	0.503493
Morus_notabilis_newGene_5179	--	LOC21399494	0.30069300000000004	8	0	0	0.216409	6	1.24356	30	0.676327	17	0.791369	19	0.586713	15	0.116056	3	0.470048	12	0.290813	8	0.518703	13	0.496151	13	0.587311	15	0.430296	12	0	0	0.718668	18	0.6163609999999999	16	0.737118	21	0.459251	12	0.880196	23	0.856106	25	0.280828	7	0.899548	21	0.213151
Morus_notabilis_newGene_518	--	LOC112092203	0.055763	2	0.021191	1	0	0	0.1892	4	0.135675	3	0.073048	2	0.10455	3	0.207864	5	0.122301	3	0.199409	5	0.08208	2	0.026769	1	0.353106	6	0.100875	3	0	0	0.15129	4	0.085447	2	0.272101	7	0.202486	5	0.123962	3	0.170825	5	0	0	0.172749	4	0.101351
Morus_notabilis_newGene_5184	--	--	16.5695	183	3.28795	36	4.80623	52	6.97827	73	9.06167	96	28.9048	296	5.10869	58	0.371288	4	0.553784	6	0.406531	5	0	0	0	0	9.55112	108	27.5119	333	24.415	261	2.38132	26	5.81394	64	42.1009	514	0	0	0	0	0	0	1.0446	11	0	0	0.122069
Morus_notabilis_newGene_5187	--	LOC100785354	0.694003	10	0.928682	13	1.20137	16	1.53159	20	1.55257	21	1.52128	20	1.58838	23	2.00738	27	0.999175	14	2.04765	29	1.68849	24	1.22344	18	1.54771	22	1.09906	17	0.750033	10	1.21295	17	0.921272	13	2.68003	41	2.59152	37	2.63671	39	1.73521	28	1.64631	22	2.93025	38	1.59266
Morus_notabilis_newGene_5188	--	--	4.92911	86	3.04767	53	3.99293	68	1.22766	21	1.18232	20	1.33363	22	2.33735	42	1.5489	27	0.859091	15	1.15916	21	1.90913	34	2.40754	43	3.64422	66	2.353	46	0.791342	14	1.87547	33	1.82095	32	1.70753	34	1.73455	32	1.23148	23	1.58682	32	3.20585	53	2.51117	41	2.94309
Morus_notabilis_newGene_5190	--	--	0	0	0.059561	2	0.119505	3	0.248654	6	0.287282	7	0.321103	8	0.400962	11	0.074052	2	0	0	0.099585	3	0	0	0	0	0.333933	9	0.152925	5	0.161495	4	0.110598	3	0.199611	5	0.151931	5	0	0	0	0	0.098028	3	0.037515	1	0	0	0
Morus_notabilis_newGene_5191	--	LOC21401496	5.31309	197	15.4003	564	8.25793	298	3.13213	110	4.09907	146	6.99515	241	18.5526	709	22.5895	820	26.5	954	26.6628	996	6.57019	246	7.74109	294	0.467167	18	0.318353	13	2.09206	76	1.03644	39	0.897904	34	1.96555	81	13.3912	513	11.009	430	11.2789	483	2.32554	81	7.10152	247	5.06719
Morus_notabilis_newGene_5192	--	LOC112092176	0	0	0.433279	4	0	0	0	0	0	0	0	0	0.57472	5	0	0	0.531001	4	0	0	0.272599	2	0	0	0	0	0	0	0	0	0	0	0	0	0	0	0	0	0	0	0	0	0	0	0	0	0.137047
Morus_notabilis_newGene_5193	--	--	4.03449	133	1.4520339999999998	49	11.6326	364	34.108526999999995	1057	19.6228	600	24.1631	718	5.90325	203	3.37578	106	1.6877959999999999	52	1.6150229999999999	53	4.10426	136	1.80958	63	8.20879	270	14.6021	506	11.6029	357	27.9855	887	27.307655000000004	881	10.8571	396	2.6765980000000003	91	2.13447	76	1.04238	41	3.31239	102	7.03391	210	5.4898359999999995
Morus_notabilis_newGene_5195	--	--	1.59992	28	2.33802	40	1.03166	18	0.802738	14	0.886534	15	0.620713	10	0.694218	13	0.954367	17	0.672294	12	0.967369	17	0.814745	15	0.836383	15	0.763459	14	0.807877	16	0.760351	13	0.743319	13	0.337173	6	0.821164	16	0.638455	12	0.730126	14	0.870215	18	1.4986	25	1.17079	19	0.571226
Morus_notabilis_newGene_5197	--	--	0	0	0	0	0	0	0.694186	9	0.34926	5	0.371514	5	0	0	0	0	0	0	0	0	0	0	0.136976	2	0.133505	2	0	0	0	0	0.5307	7	0	0	0	0	0.278789	4	0.337968	5	0	0	0	0	0	0	0.147318
Morus_notabilis_newGene_5198	--	LOC21394968	3.8625	134	3.6988	127	3.54871	120	6.93989	228	8.24955	274	7.47134	241	5.74022	205	3.84723	131	5.03944	170	5.86105	205	6.2319	218	3.08743	110	4.89391	175	4.39859	168	3.63475	123	3.95434	136	3.51563	122	8.19782	316	4.72775	170	4.54568	166	5.90295	237	4.36406	142	4.0514	132	2.13995
Morus_notabilis_newGene_5201	--	--	11.7744	297	17.3123	408	10.4208	294	8.67575	197	8.62185	197	8.28976	192	20.017881000000003	507	16.9145	396	22.226	512	16.5347	414	15.1344	370	16.5969	480	7.35929	227	9.64215	275	11.2357	271	7.96994	228	8.768040000000001	221	13.565641000000001	364	15.8615	405	11.012592000000001	334	13.1536	413	12.5558	312	14.4632	328	16.5704
Morus_notabilis_newGene_5204	--	--	2.1628990000000003	39	1.91956	36	2.79473	51	1.9205139999999998	35	2.59186	43	2.17979	36	1.74838	35	2.3534800000000002	42	4.91986	87	1.5974	32	1.07305	20	0.876062	17	2.47459	47	2.88077	58	1.87373	33	2.2872329999999996	42	0.532601	11	2.0440519999999998	41	2.32177	42	3.3374610000000002	65	3.29362	68	2.55096	42	1.4064679999999998	26	1.51657
Morus_notabilis_newGene_5206	--	--	1.78638	38	1.7816	38	2.0454	43	0.740356	15	0.755686	16	0.923508	19	1.82465	40	1.52546	32	1.94355	40	3.07157	66	1.76544	38	2.43782	53	1.12137	25	0.783643	19	1.48504	31	1.53978	33	1.68824	36	1.10818	27	1.32004	29	1.90741	43	1.20847	30	2.30905	46	1.96497	39	2.49798
Morus_notabilis_newGene_5208	--	LOC21390080	0.065565	1	0.11426	2	2.6627639999999997	24	2.43685	23	0	0	1.21281	12	0.654652	9	1.2558880000000001	13	0.495083	6	0.157927	2	0.5130680000000001	7	0.162047	3	0.286805	4	0.9909910000000001	11	1.53733	15	0.571421	6	0.303922	4	0.183863	3	0	0	0.156256	3	0.63099	10	1.76673	17	2.0274199999999998	19	0
Morus_notabilis_newGene_5211	--	--	0.629195	10	0.725347	11	0.466729	7	0.96906	14	0.955425	14	0.412982	6	0.536883	9	0.732575	11	0.579824	9	0.732824	11	0.370541	6	0.515421	8	0.298234	5	0.991844	16	0.815362	12	0.149596	3	1.16169	17	0.878725	15	0.319438	5	0.395146	7	1.02175	18	0.400992	6	1.16658	16	0.695168
[truncated: 22,427 more rows]
[truncated: 13 more columns]

## Sheet: Table S2
引物名称	序列	扩增产物大小
Actin:F	CTACCACTGCTGAACGGGAA	139
Actin:R	ACCTGTCCATCTGGCAACTC
GENE 640 F	GCCTCAATTCCGCTTTGTCC	103
GENE 640 R	AACCGACGCGTTTTGGATTG
GENE 6147 F	GCTCGATGTCGGAGGAAGAG	105
GENE 6147 R	GCCGTGTCGAGTCCCTAATC
[truncated: 4 more rows]

## Sheet: Table S3
Index	CK-1-1	CK-1-2	CK-1-3	CK-2-1	CK-2-2	CK-2-3	CK-3-1	CK-3-2	CK-3-3	CK-4-1	CK-4-2	CK-4-3	ABT-1-1	ABT-1-2	ABT-1-3	ABT-2-1	ABT-2-2	ABT-2-3	ABT-3-1	ABT-3-2	ABT-3-3	ABT-4-1	ABT-4-2	ABT-4-3	CK1_vs_ABT1_baseMean	CK1_vs_ABT1_log2FoldChange	CK1_vs_ABT1_pvalue	CK1_vs_ABT1_padj	CK1_vs_ABT1_regulated	CK2_vs_ABT2_baseMean	CK2_vs_ABT2_log2FoldChange	CK2_vs_ABT2_pvalue	CK2_vs_ABT2_padj	CK2_vs_ABT2_regulated	CK3_vs_ABT3_baseMean	CK3_vs_ABT3_log2FoldChange	CK3_vs_ABT3_pvalue	CK3_vs_ABT3_padj	CK3_vs_ABT3_regulated	CK4_vs_ABT4_baseMean	CK4_vs_ABT4_log2FoldChange	CK4_vs_ABT4_pvalue	CK4_vs_ABT4_padj	CK4_vs_ABT4_regulated
[truncated: 5,191 more rows]

[truncated: 3 more sheets: Table S4, Table S5, Table S6]
